# Supplementary material for: Quantitative chemical proteomics reveals that phenethyl isothiocyanate covalently targets BID to promote apoptosis
Source: Cell Death Discov. 2024 Oct 29;10:456. doi: 10.1038/s41420-024-02225-7 (PMC11522290; doi:10.1038/s41420-024-02225-7)
Supplement: Supplementary file 2 — Supplementary Information [file 41420_2024_2225_MOESM2_ESM.xlsx]

## Sheet: Table legend
Table S1. Quantitative chemical proteomics data for profiling the target proteins of ITCs by using ITC-derived chemical probes.
Name	Description
Protein IDs	Identifier(s) of protein(s) contained in the protein group.
Majority protein IDs	These are the IDs of those proteins that have at least half of the peptides that the leading protein has.
Protein names	Name(s) of protein(s) contained within the group.
Gene names	Name(s) of the gene(s) associated to the protein(s) contained within the group.
id	A unique (consecutive) identifier for each row in the proteinGroups table, which is used to cross-link the information in this file with the information stored in the other files.
Ratio H/L normalized	Normalized ratio between two medium and light label partners. The median of the total ratio population was shifted to 1.
Ratio H/L normalized	Normalized ratio between two medium and light label partners. The median of the total ratio population was shifted to 1.
Razor + unique peptides	The total number of razor + unique peptides associated with the protein group (i.e. these peptides are shared with another protein group).
Unique peptides	The total number of unique peptides associated with the protein group (i.e. these peptides are not shared with another protein group).
Sequence coverage [%]	Percentage of the sequence that is covered by the identified peptides of the best protein sequence contained in the group.
Mol. weight [kDa]	Molecular weight of the leading protein sequence contained in the protein group.
Q-value	This is the ratio of reverse to forward protein groups.
Score	Protein score which is derived from peptide posterior error probabilities.
Intensity	Summed up eXtracted Ion Current (XIC) of all isotopic clusters associated with the identified AA sequence. In case of a labeled experiment this is the total intensity of all the isotopic patterns in the label cluster.
Intensity L	Summed up eXtracted Ion Current (XIC) of the isotopic cluster linked to the light label partner.
Intensity H	Summed up eXtracted Ion Current (XIC) of the isotopic cluster linked to the heavy label partner.
Experimental Design
ExpA	BITC-yne, Forward
ExpB	BITC-yne, Reverse
ExpC	PEITC-yne, Forward
ExpD	PEITC-yne, Reverse
ExpE	SFN-yne, Forward
ExpF	SFN-yne, Reverse

## Sheet: Proteomics data
Protein IDs	Majority protein IDs	Protein names	Gene names	id	Ratio H/L normalized ExpA	Ratio H/L normalized ExpB	Ratio H/L normalized ExpC	Ratio H/L normalized ExpD	Ratio H/L normalized ExpE	Ratio H/L normalized ExpF	Razor + unique peptides	Unique peptides	Sequence coverage [%]	Mol. weight [kDa]	Q-value	Score	Intensity ExpA	Intensity L ExpA	Intensity H ExpA	Intensity ExpB	Intensity L ExpB	Intensity H ExpB	Intensity ExpC	Intensity L ExpC	Intensity H ExpC	Intensity ExpD	Intensity L ExpD	Intensity H ExpD	Intensity ExpE	Intensity L ExpE	Intensity H ExpE	Intensity ExpF	Intensity L ExpF	Intensity H ExpF
P0DPI2;A0A0B4J2D5	P0DPI2;A0A0B4J2D5			0	0.557582	-0.52367	0.502331	-0.572051	0.217479	-0.197087	9	9	53.7	28.17	0	323.31	1067100000	442730000	624350000	869010000	507270000	361750000	675080000	292090000	382990000	990160000	600190000	389970000	553930000	263520000	290410000	450820000	254150000	196670000
A0A0B4J2E5;Q15269	A0A0B4J2E5;Q15269	Periodic tryptophan protein 2 homolog	PWP2	1	0.212881	-0.415134	0.543496	0.0972062	0.387032	NaN	4	4	4.7	102.45	0	9.6182	48341000	27083000	21258000	32459000	18658000	13801000	24009000	10222000	13787000	13288000	6656200	6632100	9066700	3735100	5331600	0	0	0
A0A2R8YFR7;Q12774	A0A2R8YFR7;Q12774	Rho guanine nucleotide exchange factor 5	ARHGEF5	2	0.514905	-0.74485	NaN	NaN	0.065848	NaN	3	3	2.9	164.06	0	7.2516	8471700	3323200	5148500	12246000	7677200	4569100	0	0	0	0	0	0	17034000	8752900	8281300	26989000	18512000	8477000
A0AV96;Q9NQ94	A0AV96	RNA-binding protein 47	RBM47	3	0.784923	-0.656968	0.671112	NaN	NaN	NaN	5	4	12.3	64.098	0	14.977	30575000	11955000	18620000	53991000	30491000	23500000	8331500	3060400	5271100	8492700	4721800	3770900	0	0	0	0	0	0
A0AVT1	A0AVT1	Ubiquitin-like modifier-activating enzyme 6	UBA6	4	0.0781998	-0.177719	-0.0381544	-0.129655	0.145221	-0.0824689	17	17	19.9	117.97	0	58.399	254480000	130020000	124460000	245230000	135930000	109300000	136490000	63706000	72782000	159800000	88920000	70876000	129830000	66962000	62869000	181060000	98974000	82083000
A0FGR8	A0FGR8	Extended synaptotagmin-2	ESYT2	5	0.217231	-0.282649	0.526369	-0.691127	0.197362	-0.268417	22	22	30.1	102.36	0	125.01	407770000	186730000	221040000	604640000	316510000	288130000	127870000	41478000	86395000	146190000	93012000	53175000	14575000	7031500	7543000	61342000	33961000	27381000
A0MZ66	A0MZ66	Shootin-1	KIAA1598	6	0.838831	-0.583766	0.336855	-0.442987	NaN	-0.349897	14	14	24.4	71.639	0	63.843	178700000	75197000	103500000	151270000	110170000	41091000	77963000	55072000	22891000	29036000	16839000	12197000	3514500	1487000	2027500	18259000	11905000	6353500
A0PK00	A0PK00	Transmembrane protein 120B	TMEM120B	7	-0.315881	-0.0580223	NaN	-0.254926	NaN	NaN	2	2	10.3	40.245	0	59.516	14032000	6984100	7047800	32375000	18277000	14098000	13571000	5842600	7728900	20847000	12069000	8777900	0	0	0	6051900	3309500	2742500
A1L0T0	A1L0T0	Acetolactate synthase-like protein	ILVBL	8	0.106214	-0.034707	0.0531114	-0.480196	-0.109219	-0.0268076	10	10	26.1	67.867	0	210.34	198830000	98655000	100180000	240800000	148030000	92770000	155750000	88879000	66873000	127340000	78233000	49104000	66141000	34750000	31391000	60662000	30459000	30203000
A1L390	A1L390	Pleckstrin homology domain-containing family G member 3	PLEKHG3	9	NaN	NaN	NaN	NaN	NaN	NaN	2	2	2.1	134.41	0.0042895	2.2412	3439800	1702500	1737400	3688400	2528800	1159600	0	0	0	0	0	0	0	0	0	0	0	0
A2RRP1	A2RRP1	Neuroblastoma-amplified sequence	NBAS	10	-0.750033	0.666666	-0.486004	NaN	NaN	NaN	4	4	2.1	268.57	0	6.9165	20888000	14413000	6475300	27471000	11049000	16422000	8531300	5066000	3465300	9202200	4917700	4284500	0	0	0	0	0	0
A4D1P6	A4D1P6	WD repeat-containing protein 91	WDR91	11	NaN	NaN	NaN	NaN	NaN	NaN	2	2	3.9	83.343	0.0068457	2.0995	16179000	5880200	10299000	0	0	0	4407500	1952500	2455000	0	0	0	2239700	993190	1246500	0	0	0
A5PLL7	A5PLL7	Transmembrane protein 189	TMEM189	12	NaN	-0.367527	NaN	NaN	NaN	NaN	3	3	14.8	31.135	0	16.903	3363200	1504600	1858500	15617000	8754900	6862200	0	0	0	6827500	3843200	2984300	0	0	0	0	0	0
A5YKK6	A5YKK6	CCR4-NOT transcription complex subunit 1	CNOT1	13	-0.0770258	0.176323	-0.0863082	-0.0977335	-0.146899	-0.379507	15	15	8.3	266.94	0	69.943	87654000	53560000	34094000	61401000	37053000	24348000	109200000	58065000	51132000	64982000	32773000	32209000	44136000	24430000	19705000	17520000	7972600	9547000
A6NDG6	A6NDG6	Phosphoglycolate phosphatase	PGP	14	-0.248502	0.245131	-0.294119	0.146655	-0.090081	0.0619835	11	11	42.4	34.006	0	54.234	214980000	104420000	110560000	288940000	128050000	160890000	120500000	59391000	61107000	103080000	50053000	53028000	45281000	23137000	22144000	94665000	50193000	44472000
A6NDU8	A6NDU8	UPF0600 protein C5orf51	C5orf51	15	-1.39943	0.0690147	NaN	-1.0068	NaN	NaN	6	6	33	33.62	0	211.96	224070000	190150000	33925000	45169000	25883000	19286000	25753000	11775000	13978000	13112000	9351100	3761300	0	0	0	0	0	0
A6NFI3	A6NFI3	Zinc finger protein 316	ZNF316	16	0.140517	0.237441	NaN	NaN	NaN	NaN	3	3	3.6	108.44	0.00031114	3.8111	9306900	4142500	5164400	15617000	6453100	9164200	0	0	0	0	0	0	0	0	0	0	0	0
A6NFQ2;A0A1B0GVM2	A6NFQ2;A0A1B0GVM2	TRPM8 channel-associated factor 2	TCAF2	17	-0.188611	0.138945	0.0292761	NaN	NaN	NaN	12	12	18.1	100.9	0	37.741	107560000	50731000	56829000	140870000	80669000	60200000	36512000	14359000	22153000	15418000	7916400	7501500	4600100	1942300	2657700	7460200	5230000	2230300
A6NHL2	A6NHL2	Tubulin alpha chain-like 3	TUBAL3	18	NaN	NaN	NaN	NaN	NaN	NaN	1	1	10.5	49.908	0	13.437	12262000	7463500	4798600	14563000	8046000	6517000	0	0	0	8078000	5143600	2934400	0	0	0	0	0	0
A6NHQ2	A6NHQ2	rRNA/tRNA 2-O-methyltransferase fibrillarin-like protein 1	FBLL1	19	NaN	-0.450124	NaN	NaN	NaN	NaN	1	1	6.6	34.803	0.00030544	3.5608	37512000	17327000	20184000	54176000	31313000	22863000	0	0	0	0	0	0	0	0	0	0	0	0
A6NHR9	A6NHR9	Structural maintenance of chromosomes flexible hinge domain-containing protein 1	SMCHD1	20	-0.535269	NaN	0.41045	0.133037	NaN	NaN	6	6	3.1	226.37	0	8.0163	16185000	10113000	6071900	6796900	3874600	2922300	47724000	22063000	25661000	12065000	7240700	4824300	3211600	1775600	1436100	0	0	0
A6NIH7;Q13432	A6NIH7	Protein unc-119 homolog B	UNC119B	21	NaN	-0.583312	NaN	NaN	NaN	NaN	3	3	15.5	28.136	0.0011341	2.7861	0	0	0	46471000	32428000	14042000	0	0	0	0	0	0	0	0	0	0	0	0
A8CG34;Q96HA1	A8CG34;Q96HA1	Nuclear envelope pore membrane protein POM 121C;Nuclear envelope pore membrane protein POM 121	POM121C;POM121	22	NaN	NaN	NaN	NaN	NaN	NaN	1	1	1.1	125.09	0.00030769	3.6564	8939900	2674300	6265600	0	0	0	0	0	0	0	0	0	0	0	0	0	0	0
P62308;A8MWD9	P62308;A8MWD9	Small nuclear ribonucleoprotein G;Putative small nuclear ribonucleoprotein G-like protein 15	SNRPG;SNRPGP15	24	0.4654	NaN	NaN	-0.319136	NaN	NaN	2	2	17.1	8.496	0	14.925	28457000	12257000	16200000	20346000	10035000	10311000	25175000	12621000	12554000	35747000	20029000	15718000	0	0	0	14002000	7738600	6262900
A8MXV4	A8MXV4	Nucleoside diphosphate-linked moiety X motif 19, mitochondrial	NUDT19	25	NaN	NaN	NaN	NaN	NaN	NaN	1	1	3.2	42.233	0.0027701	2.4825	0	0	0	8505600	2595300	5910300	6588700	2502200	4086500	0	0	0	0	0	0	0	0	0
P0CG08;B7ZAQ6	P0CG08;B7ZAQ6	Golgi pH regulator B;Golgi pH regulator A	GPR89B;GPR89A	26	0.0482362	0.090447	NaN	NaN	NaN	0.213752	4	4	8.6	52.916	0	19.749	61410000	29799000	31611000	112440000	66973000	45471000	25721000	19696000	6025200	23082000	16193000	6888200	10498000	6428800	4069100	21726000	11002000	10724000
E9PAV3;Q9BZK3	E9PAV3;Q9BZK3	Nascent polypeptide-associated complex subunit alpha, muscle-specific form;Putative nascent polypeptide-associated complex subunit alpha-like protein	NACA;NACAP1	69	-0.327692	0.240986	NaN	NaN	NaN	NaN	2	2	1.3	205.42	0	17	22944000	12578000	10366000	35228000	17567000	17661000	7440800	3540800	3900000	7440300	3674500	3765800	0	0	0	0	0	0
G2XKQ0;P63165	G2XKQ0;P63165	Small ubiquitin-related modifier;Small ubiquitin-related modifier 1	SUMO1	70	0.42975	-0.284792	NaN	NaN	NaN	-0.299312	2	2	18.8	11.526	0.0002907	3.041	128070000	47468000	80599000	53206000	28781000	24425000	0	0	0	16962000	8780900	8180900	23992000	9600800	14392000	37824000	22296000	15528000
O00139	O00139	Kinesin-like protein KIF2A	KIF2A	71	0.0313951	NaN	NaN	NaN	NaN	-0.774676	5	5	8.4	79.954	0	6.2949	24845000	11097000	13749000	0	0	0	16236000	8184500	8051100	21900000	12239000	9660400	6144300	3432600	2711700	33975000	22065000	11910000
O00148	O00148	ATP-dependent RNA helicase DDX39A	DDX39A	72	-0.0412092	-0.0440029	0.0687396	-0.0481139	0.0893625	-0.0381989	8	8	48.9	49.129	0	189.12	230750000	103970000	126790000	216870000	112800000	104070000	86746000	38124000	48622000	206420000	70860000	135560000	85824000	41535000	44288000	132010000	70751000	61254000
O00151	O00151	PDZ and LIM domain protein 1	PDLIM1	73	-0.0332299	0.218099	NaN	0.408386	NaN	0.27274	4	4	16.4	36.071	0	15.144	43323000	23035000	20289000	85394000	41609000	43786000	18366000	9840500	8525400	27753000	11998000	15755000	10959000	5461200	5497400	20615000	9762300	10853000
O00154	O00154	Cytosolic acyl coenzyme A thioester hydrolase	ACOT7	74	0.0528332	-0.0342342	-0.00459512	-0.0188927	0.133695	0.0183493	11	11	42.4	41.796	0	54.933	199050000	99467000	99587000	367970000	187750000	180220000	108070000	56131000	51936000	172440000	93845000	78593000	125990000	54769000	71226000	194860000	99169000	95692000
O00159	O00159	Unconventional myosin-Ic	MYO1C	75	-0.396251	0.282143	-0.177963	0.144177	-0.263473	-0.317409	31	31	34.9	121.68	0	323.31	1052900000	615470000	437480000	960360000	436460000	523900000	633100000	332810000	300300000	510970000	256110000	254860000	161820000	86633000	75190000	159160000	83120000	76038000
O00161	O00161	Synaptosomal-associated protein 23	SNAP23	76	NaN	NaN	NaN	NaN	NaN	NaN	2	2	18.5	23.354	0	9.1743	4589200	1970400	2618800	54031000	33150000	20881000	20238000	6623800	13615000	34510000	21889000	12622000	13399000	6259200	7139400	24591000	13107000	11484000
O00170	O00170	AH receptor-interacting protein	AIP	77	0.253989	-0.157528	0.327802	-0.518164	NaN	-0.949282	10	10	44.8	37.636	0	58.826	130400000	61140000	69262000	178220000	93954000	84269000	23652000	9635700	14016000	18971000	11607000	7363400	5593400	1491200	4102200	11899000	7778200	4120800
O00186	O00186	Syntaxin-binding protein 3	STXBP3	78	0.170053	-0.147234	0.265437	-0.196823	0.128689	-0.0354904	11	11	20.6	67.764	0	36.74	249160000	109900000	139260000	184470000	94684000	89789000	94153000	37825000	56327000	127680000	68263000	59420000	37415000	17792000	19623000	42254000	21352000	20902000
O00189	O00189	AP-4 complex subunit mu-1	AP4M1	79	-0.849804	0.919455	-0.300519	0.49917	NaN	NaN	13	13	34	49.976	0	129.92	124710000	79136000	45570000	121250000	46443000	74811000	212760000	125550000	87213000	277150000	131130000	146020000	0	0	0	0	0	0
O00194	O00194	Ras-related protein Rab-27B	RAB27B	80	-0.220984	-0.566464	1.06661	0.262072	NaN	NaN	5	4	23.9	24.608	0	9.0071	38662000	24947000	13715000	62943000	37862000	25082000	18019000	6671200	11348000	31795000	16043000	15752000	0	0	0	0	0	0
O00203;Q13367	O00203	AP-3 complex subunit beta-1	AP3B1	81	0.323428	-0.313441	0.140517	0.0396999	-0.0820413	-0.251161	15	15	15.6	121.32	0	26.046	86360000	36938000	49422000	100040000	56717000	43318000	26917000	13817000	13100000	26840000	14158000	12682000	22761000	11316000	11445000	44519000	22269000	22249000
O00204	O00204	Sulfotransferase family cytosolic 2B member 1	SULT2B1	82	-0.195616	0.205393	-0.368067	0.206268	0.262072	0.00906043	6	6	17.5	41.307	0	24.855	72059000	39023000	33036000	138160000	78783000	59372000	43668000	24921000	18747000	69020000	36259000	32761000	17382000	8765200	8616700	22672000	12481000	10191000
O00217	O00217	NADH dehydrogenase [ubiquinone] iron-sulfur protein 8, mitochondrial	NDUFS8	83	-0.11249	-0.67321	0.0514416	-0.762412	0.320773	NaN	2	2	9.5	23.705	0	5.2191	40489000	19392000	21097000	39036000	24308000	14727000	37423000	17482000	19941000	29434000	16134000	13300000	20367000	8649400	11718000	5075100	3577800	1497200
O00231	O00231	26S proteasome non-ATPase regulatory subunit 11	PSMD11	84	-0.0281604	0.0588013	0.151209	-0.0604725	-0.491673	-0.0205014	19	19	48.1	47.463	0	116.46	264640000	132460000	132180000	387110000	188700000	198410000	108790000	57221000	51566000	270850000	149400000	121450000	63206000	38640000	24566000	133210000	72612000	60594000
O00232	O00232	26S proteasome non-ATPase regulatory subunit 12	PSMD12	85	-0.0884849	0.0164963	-0.0146744	0.00115371	-0.265969	-0.0665331	18	18	48.2	52.904	0	188.71	472250000	254720000	217540000	507320000	258210000	249110000	176130000	92249000	83878000	261700000	144100000	117600000	97702000	49563000	48139000	115210000	56976000	58230000
O00233	O00233	26S proteasome non-ATPase regulatory subunit 9	PSMD9	86	0.712112	-0.799697	0.241474	-0.571386	0.490673	NaN	5	5	24.7	24.682	0	12.139	88197000	31232000	56965000	135200000	87415000	47787000	40782000	19085000	21697000	75315000	46622000	28693000	52496000	24280000	28216000	37180000	22955000	14225000
O00244	O00244	Copper transport protein ATOX1	ATOX1	87	0.697151	-0.0262491	0.569491	-0.300591	0.187894	NaN	2	2	39.7	7.4016	0	17.493	59990000	24857000	35133000	77658000	44794000	32864000	36191000	15595000	20595000	42564000	24386000	18178000	43679000	21352000	22327000	33386000	15708000	17678000
O00255	O00255	Menin	MEN1	88	NaN	NaN	NaN	NaN	0.0806577	NaN	2	2	3.9	68.023	0.0040453	2.2963	0	0	0	1847200	877820	969390	0	0	0	4564300	2652700	1911600	6351200	3459600	2891600	0	0	0
O00258	O00258	Tail-anchored protein insertion receptor WRB	WRB	89	NaN	NaN	NaN	NaN	NaN	NaN	2	2	12.1	19.779	0.0011396	2.8352	0	0	0	11003000	6803000	4200100	0	0	0	9540900	5262100	4278900	0	0	0	0	0	0
O00264	O00264	Membrane-associated progesterone receptor component 1	PGRMC1	90	0.0468402	0.0190613	0.0149266	-0.389489	-0.45036	-0.0592244	8	7	25.1	21.671	0	68.767	317710000	192320000	125380000	366720000	214670000	152050000	74580000	39015000	35565000	181800000	106170000	75638000	121860000	68014000	53841000	103760000	59127000	44633000
O00267	O00267	Transcription elongation factor SPT5	SUPT5H	91	0.215368	-0.182066	0.0989585	0.0803847	-0.024678	0.110764	2	2	2.8	121	0	5.6405	91785000	41678000	50107000	65415000	35452000	29962000	44156000	22423000	21734000	53978000	27064000	26914000	31112000	16288000	14824000	40168000	21879000	18289000
O00273	O00273	DNA fragmentation factor subunit alpha	DFFA	92	0.465818	-0.312061	NaN	-0.313316	NaN	NaN	5	5	19.3	36.521	0	17.325	115510000	81744000	33770000	83427000	48932000	34495000	6039200	2290100	3749200	30750000	18201000	12549000	0	0	0	0	0	0
O00291	O00291	Huntingtin-interacting protein 1	HIP1	93	NaN	NaN	NaN	NaN	NaN	NaN	1	1	1.6	116.22	0.00030395	3.512	0	0	0	9256800	4740400	4516300	0	0	0	6077600	2966700	3111000	0	0	0	0	0	0
O00299	O00299	Chloride intracellular channel protein 1	CLIC1	94	0.117163	-0.0681959	0.0646069	-0.0808353	-0.0267487	0.0927488	19	19	84.6	26.922	0	323.31	4117100000	2013100000	2104000000	5108100000	2620200000	2487900000	2484400000	1238800000	1245600000	2791300000	1503100000	1288200000	1278700000	674610000	604070000	1555000000	770440000	784520000
O00303	O00303	Eukaryotic translation initiation factor 3 subunit F	EIF3F	95	-0.136648	-0.121031	0.0546401	0.0740944	0.0920721	0.0586628	10	10	40.3	37.563	0	122.4	71608000	39992000	31616000	133250000	72543000	60708000	62933000	32131000	30801000	48967000	22137000	26830000	33033000	18478000	14555000	29084000	16054000	13030000
O00308	O00308	NEDD4-like E3 ubiquitin-protein ligase WWP2	WWP2	96	NaN	NaN	NaN	NaN	0.0500489	NaN	2	1	2	98.911	0.0068349	2.0857	0	0	0	0	0	0	0	0	0	2836100	1761600	1074500	4899700	2708500	2191200	0	0	0
O00330	O00330	Pyruvate dehydrogenase protein X component, mitochondrial	PDHX	97	NaN	NaN	NaN	NaN	NaN	NaN	1	1	2.8	54.122	0.00028977	3.0124	0	0	0	5518000	4047600	1470400	0	0	0	0	0	0	0	0	0	0	0	0
O00400	O00400	Acetyl-coenzyme A transporter 1	SLC33A1	98	NaN	NaN	NaN	NaN	NaN	NaN	1	1	2.4	60.908	0.00032787	4.6416	16176000	9844700	6331000	12159000	5678400	6480900	10523000	4473000	6050000	9706300	5763000	3943300	8071000	4457800	3613300	0	0	0
O00410;O60518	O00410	Importin-5	IPO5	99	-0.119651	0.0650208	0.0340749	-0.274791	0.210389	-0.193123	23	23	29.4	123.63	0	276.86	342610000	165180000	177430000	271440000	137770000	133670000	263180000	127950000	135230000	262660000	142460000	120210000	164940000	78153000	86784000	151740000	89277000	62466000
O00422	O00422	Histone deacetylase complex subunit SAP18	SAP18	100	-0.118696	0.00705191	NaN	NaN	-0.245472	NaN	2	2	15.7	17.561	0	19.362	48241000	24891000	23350000	52778000	27252000	25526000	32727000	15217000	17510000	27910000	15232000	12678000	56117000	29442000	26675000	17525000	8654000	8871000
O00423	O00423	Echinoderm microtubule-associated protein-like 1	EML1	101	0.321351	-0.268521	NaN	NaN	NaN	NaN	5	5	9.6	89.86	0	22.078	38755000	17187000	21568000	39932000	20446000	19486000	19728000	10537000	9191000	0	0	0	13047000	6353700	6692800	16318000	10712000	5605300
O00429	O00429	Dynamin-1-like protein	DNM1L	102	0.387032	-0.131692	0.337083	-0.361454	0.290896	-0.214525	16	16	30.2	81.876	0	196.38	140760000	62532000	78229000	96235000	52287000	43949000	145190000	104110000	41080000	48824000	29603000	19221000	32246000	15327000	16918000	13196000	7574700	5621500
O00442	O00442	RNA 3-terminal phosphate cyclase	RTCA	103	0.246226	-0.720873	NaN	NaN	NaN	NaN	3	3	12	39.336	0	57.423	10761000	4694100	6067300	32738000	21720000	11018000	8062600	5517000	2545600	7008900	4195100	2813700	4298900	2979600	1319300	0	0	0
O00443	O00443	Phosphatidylinositol 4-phosphate 3-kinase C2 domain-containing subunit alpha	PIK3C2A	104	NaN	NaN	NaN	NaN	NaN	NaN	1	1	0.5	190.68	0.0063442	2.1434	0	0	0	2761300	1961800	799470	0	0	0	3634400	2006900	1627500	0	0	0	0	0	0
O00471	O00471	Exocyst complex component 5	EXOC5	105	-0.00167453	-0.153751	0.0140695	-0.202589	NaN	-0.877155	9	9	15.5	81.852	0	53.987	84264000	44336000	39929000	98194000	54832000	43362000	31922000	13352000	18570000	71243000	39562000	31680000	4608100	2705900	1902200	15801000	8828100	6972700
O00483	O00483	Cytochrome c oxidase subunit NDUFA4	NDUFA4	106	-0.327421	0.411101	-0.0240324	0.202386	-0.107524	-0.0134362	5	5	77.8	9.3697	0	33.224	421320000	240960000	180360000	458830000	211140000	247700000	301530000	164750000	136780000	146160000	72124000	74038000	70345000	37830000	32514000	98676000	50813000	47862000
O00487	O00487	26S proteasome non-ATPase regulatory subunit 14	PSMD14	107	0.0629506	-0.433039	0.14965	-0.0547069	NaN	NaN	6	6	32.6	34.577	0	20.265	97282000	45046000	52236000	90181000	51411000	38770000	16047000	8530800	7516400	16062000	9437600	6624100	0	0	0	4199700	2103200	2096600
O00505	O00505	Importin subunit alpha-4	KPNA3	108	0.440846	-0.371945	-0.513399	NaN	NaN	-0.47299	4	4	11.9	57.81	0	14.705	51739000	25689000	26050000	75448000	45472000	29975000	28505000	16088000	12417000	0	0	0	10179000	5386500	4792800	10964000	6229700	4734800
O00519	O00519	Fatty-acid amide hydrolase 1	FAAH	109	-0.605223	0.590051	1.96824	-2.11716	NaN	-0.199902	24	24	61	63.065	0	323.31	1383600000	855510000	528080000	1209500000	483880000	725600000	3782100000	785140000	2997000000	5034100000	4155900000	878220000	4967000	2608500	2358500	18375000	10449000	7925700
O00541	O00541	Pescadillo homolog	PES1	110	0.394514	-0.36125	0.378734	-0.268156	0.00317045	-0.231396	8	8	16.8	68.002	0	17.486	117340000	48085000	69256000	67505000	36655000	30850000	85307000	37758000	47549000	77509000	46542000	30968000	33149000	15239000	17910000	36403000	20254000	16149000
O00567	O00567	Nucleolar protein 56	NOP56	111	0.0103502	-0.0497556	0.0852886	-0.0457888	0.0223323	-0.0240617	27	27	43.3	66.049	0	190.98	760640000	364840000	395800000	843550000	446170000	397380000	254650000	133860000	120800000	367380000	197670000	169720000	155220000	75789000	79431000	207160000	108940000	98225000
O00571;O15523;Q9NQI0	O00571;O15523	ATP-dependent RNA helicase DDX3X;ATP-dependent RNA helicase DDX3Y	DDX3X;DDX3Y	112	0.447209	-0.437486	0.178364	-0.201012	0.0812032	-0.204117	28	27	49.7	73.243	0	323.31	992810000	443320000	549490000	1164500000	681480000	482980000	531330000	253300000	278030000	698830000	403780000	295050000	340140000	168930000	171210000	580370000	329290000	251080000
O00584	O00584	Ribonuclease T2	RNASET2	113	0.401084	-0.404382	NaN	-0.273692	NaN	NaN	3	3	19.1	29.48	0	33.545	31417000	15995000	15422000	33576000	19671000	13905000	12625000	5244500	7380800	55820000	28359000	27461000	0	0	0	17633000	10363000	7269100
O00629	O00629	Importin subunit alpha-3	KPNA4	114	0.305679	-0.351093	0.703544	NaN	NaN	NaN	6	5	15.2	57.886	0	40.681	37801000	16608000	21193000	64799000	33647000	31152000	30795000	11905000	18890000	6517300	4467600	2049600	3359400	1521300	1838100	18542000	10625000	7916800
O00743	O00743	Serine/threonine-protein phosphatase 6 catalytic subunit;Serine/threonine-protein phosphatase 6 catalytic subunit, N-terminally processed	PPP6C	115	-0.368607	0.420833	-0.219152	0.212258	NaN	0.12499	7	7	29.2	35.144	0	32.206	82540000	47196000	35344000	107700000	47422000	60275000	45692000	24382000	21310000	62581000	33161000	29420000	4631900	2308900	2323000	67295000	34148000	33146000
O00748	O00748	Cocaine esterase	CES2	116	NaN	NaN	0.427392	-0.372487	NaN	NaN	5	5	12.9	61.806	0	9.252	0	0	0	0	0	0	31836000	12581000	19255000	25009000	14167000	10842000	0	0	0	0	0	0
O00754	O00754	Lysosomal alpha-mannosidase;Lysosomal alpha-mannosidase A peptide;Lysosomal alpha-mannosidase B peptide;Lysosomal alpha-mannosidase C peptide;Lysosomal alpha-mannosidase D peptide;Lysosomal alpha-mannosidase E peptide	MAN2B1	117	-0.249273	-0.634733	NaN	NaN	NaN	NaN	2	2	2.9	113.74	0	22.009	23857000	13114000	10743000	23454000	14185000	9268500	0	0	0	5096600	3458600	1638000	0	0	0	0	0	0
O00757	O00757	Fructose-1,6-bisphosphatase isozyme 2	FBP2	118	0.00532815	-0.0262051	0.191689	NaN	NaN	NaN	1	1	6.2	36.743	0.0011468	2.8991	572020000	297320000	274700000	758460000	381890000	376570000	516350000	245100000	271250000	381610000	214140000	167470000	0	0	0	125250000	64665000	60590000
O00764	O00764	Pyridoxal kinase	PDXK	119	0.276556	-0.135348	0.0405417	-0.00456613	0.2444	-0.0302509	17	17	65.4	35.102	0	323.31	1099400000	525620000	573780000	964470000	508660000	455810000	535640000	281020000	254620000	439430000	232130000	207300000	177380000	78105000	99276000	272670000	145590000	127080000
O00767	O00767	Acyl-CoA desaturase	SCD	120	-0.317229	NaN	NaN	NaN	-0.631869	NaN	2	2	10.6	41.522	0	30.92	23244000	15297000	7947600	14346000	6295700	8050300	14617000	9175500	5441700	12998000	7557800	5440600	13037000	7380200	5657100	5799000	3739300	2059700
O14519	O14519	Cyclin-dependent kinase 2-associated protein 1	CDK2AP1	121	NaN	NaN	NaN	NaN	NaN	NaN	1	1	11.3	12.365	0.010031	1.9104	2682900	1764100	918840	0	0	0	0	0	0	0	0	0	0	0	0	0	0	0
O14521	O14521	Succinate dehydrogenase [ubiquinone] cytochrome b small subunit, mitochondrial	SDHD	122	0.0615688	NaN	NaN	NaN	NaN	NaN	1	1	6.3	17.043	0.0075976	2.0578	23307000	11012000	12294000	6683500	2843800	3839700	4865100	1889800	2975300	0	0	0	0	0	0	2178900	1148600	1030300
O14545	O14545	TRAF-type zinc finger domain-containing protein 1	TRAFD1	123	-0.298957	0.049352	0.169668	-0.561728	0.0265876	NaN	5	5	10.3	64.84	0	10.856	56715000	30807000	25908000	63422000	32355000	31067000	35346000	17031000	18315000	30393000	19055000	11338000	12112000	6210800	5901400	3779000	2271300	1507800
O14561	O14561	Acyl carrier protein, mitochondrial	NDUFAB1	124	-1.03071	NaN	NaN	NaN	NaN	NaN	2	2	15.4	17.417	0.0003076	3.6532	67908000	53082000	14827000	0	0	0	81433000	76176000	5257000	0	0	0	0	0	0	0	0	0
O14579	O14579	Coatomer subunit epsilon	COPE	125	-0.0427243	0.0460021	-0.209045	0.059909	NaN	-0.0207502	5	5	28.2	34.482	0	71.953	112130000	62856000	49275000	139130000	70132000	68999000	81826000	44217000	37609000	88995000	45216000	43780000	6053700	3065200	2988500	18811000	10152000	8659700
P47813;O14602	P47813;O14602	Eukaryotic translation initiation factor 1A, X-chromosomal;Eukaryotic translation initiation factor 1A, Y-chromosomal	EIF1AX;EIF1AY	126	NaN	0.590051	NaN	NaN	NaN	NaN	2	2	16.7	16.46	0	17.643	9626100	5643900	3982200	24097000	9699100	14397000	0	0	0	0	0	0	0	0	0	0	0	0
O14617	O14617	AP-3 complex subunit delta-1	AP3D1	127	-0.0704514	-0.0274397	-0.0739095	-0.0715122	-0.0845326	-0.0474129	17	17	20.8	130.16	0	263.23	259740000	140730000	119020000	256500000	137060000	119440000	165250000	88224000	77022000	300680000	169240000	131440000	391910000	314320000	77597000	162420000	89012000	73412000
O14618	O14618	Copper chaperone for superoxide dismutase	CCS	128	NaN	NaN	NaN	NaN	NaN	NaN	2	2	8	29.04	0.0035548	2.3827	20147000	6037500	14110000	16347000	10990000	5357000	0	0	0	0	0	0	0	0	0	0	0	0
O14641;Q92997	O14641;Q92997	Segment polarity protein dishevelled homolog DVL-2;Segment polarity protein dishevelled homolog DVL-3	DVL2;DVL3	129	NaN	-1.50279	NaN	NaN	NaN	NaN	2	2	3.7	78.947	0.0011521	2.9475	9912000	3201100	6710900	11810000	8421400	3389100	3787200	1196100	2591100	3608900	2449700	1159200	0	0	0	0	0	0
O14656	O14656	Torsin-1A	TOR1A	130	-0.0575868	0.285461	0.837378	0.145612	NaN	NaN	5	5	20.2	37.808	0	15.456	70416000	38218000	32198000	42588000	19680000	22908000	14985000	5687300	9297300	21195000	9412500	11782000	0	0	0	0	0	0
O14657	O14657	Torsin-1B	TOR1B	131	NaN	NaN	NaN	NaN	NaN	NaN	2	2	8	37.978	0.00029789	3.2837	8461500	5083900	3377600	6301100	2125100	4176000	0	0	0	0	0	0	0	0	0	0	0	0
O14662	O14662	Syntaxin-16	STX16	132	0.187514	-0.28051	0.189413	-0.135237	0.238053	-0.281702	7	7	38.2	37.031	0	323.31	93449000	46026000	47423000	138730000	79098000	59631000	82891000	18131000	64760000	36988000	18823000	18165000	22009000	10977000	11032000	18142000	9825000	8317200
O14672	O14672	Disintegrin and metalloproteinase domain-containing protein 10	ADAM10	133	-0.266906	-0.391815	-0.107555	NaN	NaN	NaN	4	4	7	84.141	0	6.8264	39769000	23129000	16640000	28026000	15114000	12912000	28471000	16421000	12050000	15332000	9145200	6187300	10749000	5741100	5007800	7630600	5002600	2628100
O14683	O14683	Tumor protein p53-inducible protein 11	TP53I11	134	0.0427844	-0.341117	NaN	-0.116051	NaN	NaN	4	4	18.5	21.054	0	8.8211	29380000	15659000	13721000	66292000	37464000	28828000	0	0	0	56883000	30694000	26188000	6485600	2749100	3736400	10301000	5034300	5267000
O14734	O14734	Acyl-coenzyme A thioesterase 8	ACOT8	135	0.856468	-0.817231	NaN	NaN	NaN	NaN	6	6	24.5	35.914	0	13.376	22971000	8224500	14747000	45760000	30219000	15541000	6999600	2460000	4539600	6428100	3785200	2642800	0	0	0	4897900	3193700	1704200
O14735	O14735	CDP-diacylglycerol--inositol 3-phosphatidyltransferase	CDIPT	136	-0.180626	0.0596321	0.0213375	-0.165305	-0.114254	-0.129671	5	5	27.2	23.539	0	63.163	161730000	88196000	73533000	116820000	58267000	58550000	209150000	109980000	99170000	175720000	101480000	74243000	76705000	39435000	37270000	54166000	27513000	26654000
O14744	O14744	Protein arginine N-methyltransferase 5;Protein arginine N-methyltransferase 5, N-terminally processed	PRMT5	137	0.107286	-0.393179	0.147176	-0.295571	-0.0500543	-0.142115	16	16	28.1	72.683	0	59.127	189890000	93716000	96173000	149900000	80843000	69059000	61575000	28827000	32749000	74657000	42735000	31922000	26213000	13104000	13109000	83134000	47533000	35601000
O14745	O14745	Na(+)/H(+) exchange regulatory cofactor NHE-RF1	SLC9A3R1	138	-0.0705271	-0.12031	-0.25214	-0.110635	-0.159331	-0.0209697	13	13	43	38.868	0	142.76	310080000	168330000	141760000	307750000	161910000	145840000	143740000	79471000	64273000	154210000	94870000	59341000	34768000	18025000	16743000	88923000	45909000	43014000
O14773	O14773	Tripeptidyl-peptidase 1	TPP1	139	0.38228	-0.278724	0.232415	NaN	NaN	-0.464903	4	4	13	61.247	0	22.926	76619000	41518000	35101000	89535000	55637000	33899000	39373000	18519000	20855000	16013000	8635000	7378200	0	0	0	14373000	8307900	6065300
O14776	O14776	Transcription elongation regulator 1	TCERG1	140	0.145743	-0.142099	-0.978435	0.0234683	-0.300679	-0.0141353	9	9	9.2	123.9	0	37.234	73980000	37536000	36444000	102100000	68668000	33437000	46197000	28920000	17277000	52424000	29506000	22918000	21855000	12112000	9742600	77940000	39407000	38533000
O14787	O14787	Transportin-2	TNPO2	141	-0.454822	0.224658	-0.157592	0.0513026	-0.181068	NaN	9	9	19.3	101.39	0	124.54	170250000	97041000	73206000	176760000	80117000	96647000	60425000	30904000	29521000	92137000	49786000	42350000	14577000	7076700	7500200	8153700	3597700	4556000
O14815	O14815	Calpain-9	CAPN9	142	0.630219	-0.606694	NaN	NaN	NaN	NaN	5	5	10.3	79.096	0	34.335	18860000	7909600	10950000	14025000	8309400	5716000	10521000	7873600	2647800	0	0	0	0	0	0	0	0	0
O14818;Q8TAA3	O14818	Proteasome subunit alpha type-7	PSMA7	143	-0.165774	0.0946415	-0.128661	0.0791561	-0.110791	0.00705191	12	12	55.2	27.887	0	233.66	662590000	367840000	294750000	402620000	200760000	201860000	266280000	143740000	122540000	413100000	210390000	202710000	189260000	103170000	86089000	232910000	114630000	118280000
O14828	O14828	Secretory carrier-associated membrane protein 3	SCAMP3	144	-0.0496361	0.00388999	0.0482362	-0.0157971	0.0427844	0.0768327	5	5	21.6	38.287	0	19.681	129150000	63853000	65302000	138490000	71351000	67135000	27899000	16124000	11775000	72909000	35295000	37614000	13242000	5955600	7286900	45680000	21807000	23873000
O14880	O14880	Microsomal glutathione S-transferase 3	MGST3	145	0.586405	-0.34108	0.694836	-0.715936	NaN	0.037593	5	5	68.4	16.516	0	169.64	117700000	45197000	72505000	117650000	67904000	49743000	78752000	31817000	46935000	97694000	64530000	33164000	26476000	12145000	14332000	23668000	12968000	10700000
O14896	O14896	Interferon regulatory factor 6	IRF6	146	0.0321009	NaN	NaN	NaN	NaN	NaN	1	1	3.4	53.129	0	13.891	20816000	11721000	9095000	10842000	4428000	6413800	10836000	5861200	4974900	0	0	0	0	0	0	0	0	0
O14908	O14908	PDZ domain-containing protein GIPC1	GIPC1	147	-0.434091	0.438825	-0.314374	0.0977456	-0.0116316	0.126973	7	7	25.2	36.049	0	31.91	243990000	146750000	97234000	229140000	102920000	126220000	135100000	77299000	57796000	138950000	70355000	68596000	55055000	28737000	26318000	70754000	38197000	32557000
Q9NUP9;O14910	Q9NUP9;O14910	Protein lin-7 homolog C;Protein lin-7 homolog A	LIN7C;LIN7A	148	NaN	NaN	NaN	NaN	NaN	NaN	1	1	8.1	21.834	0.00030684	3.6183	31437000	14228000	17209000	0	0	0	0	0	0	0	0	0	0	0	0	0	0	0
O14920	O14920	Inhibitor of nuclear factor kappa-B kinase subunit beta	IKBKB	149	0.670297	-0.769822	NaN	NaN	NaN	NaN	6	6	7.8	86.563	0	35.746	30427000	15450000	14977000	18827000	11365000	7461900	4662300	1557900	3104400	5619800	4211200	1408600	4640500	1814900	2825600	0	0	0
O14925	O14925	Mitochondrial import inner membrane translocase subunit Tim23	TIMM23	150	NaN	0.29443	NaN	NaN	NaN	NaN	1	1	10.5	21.943	0	19.581	22622000	14342000	8280200	46439000	21889000	24551000	22986000	11846000	11140000	0	0	0	0	0	0	0	0	0
O14929	O14929	Histone acetyltransferase type B catalytic subunit	HAT1	151	1.12214	-1.17277	0.902035	-0.737302	0.266037	NaN	9	9	35.6	49.512	0	274.91	278670000	92372000	186300000	278300000	190900000	87398000	66620000	23175000	43445000	74881000	50804000	24078000	38641000	19309000	19333000	25561000	14931000	10630000
O14936	O14936	Peripheral plasma membrane protein CASK	CASK	152	0.355693	-0.239532	-0.0955891	-0.248365	0.0724488	-0.141255	9	9	12	105.12	0	20.052	28737000	11161000	17576000	36216000	20947000	15270000	33635000	14363000	19273000	30377000	16483000	13893000	33296000	13202000	20095000	17249000	9414300	7834900
O14949	O14949	Cytochrome b-c1 complex subunit 8	UQCRQ	153	-0.0222585	NaN	NaN	NaN	NaN	NaN	1	1	15.9	9.9062	0	7.7612	22540000	11399000	11141000	0	0	0	0	0	0	0	0	0	0	0	0	0	0	0
P19105;O14950;P24844	P19105;O14950;P24844	Myosin regulatory light chain 12A;Myosin regulatory light chain 12B;Myosin regulatory light polypeptide 9	MYL12A;MYL12B;MYL9	154	0.0666747	0.145351	0.160146	0.0669503	0.101516	NaN	7	7	50.9	19.794	0	140.21	295110000	150630000	144480000	527130000	261630000	265500000	257350000	124020000	133330000	210890000	105070000	105830000	100430000	49355000	51080000	61343000	30416000	30927000
O14957	O14957	Cytochrome b-c1 complex subunit 10	UQCR11	155	NaN	NaN	NaN	NaN	NaN	NaN	1	1	21.4	6.5696	0.0003127	3.8616	5082600	3736100	1346500	5174300	1256300	3918100	5075400	2893900	2181500	0	0	0	0	0	0	0	0	0
O14964	O14964	Hepatocyte growth factor-regulated tyrosine kinase substrate	HGS	156	-0.305717	0.254473	-0.750712	-0.168869	-0.467773	NaN	8	8	12.9	86.191	0	48.194	45119000	24787000	20332000	87327000	43739000	43588000	15780000	7414300	8365400	39725000	24030000	15695000	50970000	28891000	22079000	27468000	15300000	12168000
O14965	O14965	Aurora kinase A	AURKA	157	NaN	NaN	NaN	NaN	NaN	NaN	2	2	6	45.809	0.0011319	2.7604	6678200	3076500	3601700	5047000	3320700	1726300	0	0	0	0	0	0	0	0	0	0	0	0
O14972	O14972	Down syndrome critical region protein 3	DSCR3	158	-0.0225955	-0.179547	NaN	NaN	-0.0735602	-0.126565	4	4	13.1	33.01	0	9.1049	47595000	29369000	18225000	55885000	30906000	24980000	7677200	3793800	3883400	12086000	6333800	5752200	26167000	12601000	13565000	32990000	17216000	15773000
O14974	O14974	Protein phosphatase 1 regulatory subunit 12A	PPP1R12A	159	-0.189466	0.365469	-0.457692	0.0582473	-0.145127	0.159371	7	7	7.4	115.28	0	43.084	63905000	34963000	28942000	98048000	45930000	52119000	26902000	13699000	13203000	71831000	38580000	33251000	13578000	8121400	5457000	22219000	11944000	10275000
O14975	O14975	Very long-chain acyl-CoA synthetase	SLC27A2	160	-0.520252	0.422448	0.180021	-0.101381	NaN	NaN	20	20	38.9	70.311	0	165.41	259350000	128900000	130450000	283100000	122450000	160640000	108390000	51133000	57259000	89268000	46269000	42999000	8188900	4283900	3905000	60147000	8564100	51583000
O14976	O14976	Cyclin-G-associated kinase	GAK	161	0.741057	-0.771077	0.596363	-0.179384	NaN	NaN	15	15	15.2	143.19	0	194.79	128700000	62044000	66657000	109150000	71271000	37883000	60101000	26993000	33108000	53910000	31279000	22630000	5833400	3129000	2704400	8071000	4746000	3325000
O14979	O14979	Heterogeneous nuclear ribonucleoprotein D-like	HNRNPDL	162	-0.189203	0.296898	-0.352676	0.262072	NaN	0.238665	2	2	8.6	46.437	0	29.857	211980000	119420000	92565000	106150000	55010000	51136000	59255000	33874000	25381000	83604000	40107000	43497000	11447000	6546600	4900700	69787000	32443000	37344000
O14980	O14980	Exportin-1	XPO1	163	0.560128	-0.582253	0.316493	-0.304826	0.0330882	-0.0620229	38	38	46.1	123.38	0	323.31	1289800000	538700000	751150000	1393100000	764870000	628190000	974960000	435290000	539670000	1008600000	576870000	431680000	389540000	195130000	194410000	306850000	158890000	147950000
O15020	O15020	Spectrin beta chain, non-erythrocytic 2	SPTBN2	164	0.318924	-0.274355	NaN	-0.0137712	NaN	NaN	4	4	4.4	271.32	0	6.5491	18174000	7994900	10179000	41198000	22391000	18808000	11627000	4243700	7382900	16503000	9453200	7049800	10063000	4400500	5662900	13286000	6123000	7162600
O15027	O15027	Protein transport protein Sec16A	SEC16A	165	1.17575	-1.2641	1.31916	-1.17674	0.294194	-0.447879	17	17	10.3	251.89	0	171.26	116270000	50815000	65454000	132370000	93180000	39192000	49399000	17858000	31541000	72062000	51740000	20322000	20690000	8516100	12173000	57935000	34737000	23198000
O15033	O15033	Apoptosis-resistant E3 ubiquitin protein ligase 1	AREL1	166	NaN	NaN	NaN	NaN	NaN	NaN	1	1	1.2	94.222	0	5.0087	0	0	0	0	0	0	0	0	0	0	0	0	0	0	0	0	0	0
O15037	O15037	Protein KHNYN	KHNYN	167	1.69421	NaN	NaN	NaN	NaN	NaN	3	3	4.7	74.533	0	6.7881	5657900	1019400	4638500	5953700	3290400	2663300	1997700	622200	1375500	0	0	0	0	0	0	0	0	0
O15042	O15042	U2 snRNP-associated SURP motif-containing protein	U2SURP	168	0.712728	-0.659085	0.472488	-0.348464	0.378068	-0.315774	12	12	13.6	118.29	0	69.694	123650000	50138000	73508000	141670000	86935000	54738000	71280000	33472000	37809000	156690000	94701000	61989000	95968000	45486000	50482000	100840000	59714000	41127000
O15049	O15049	NEDD4-binding protein 3	N4BP3	169	NaN	-1.65872	NaN	NaN	NaN	NaN	2	2	3.7	60.469	0.00030175	3.44	0	0	0	38270000	32521000	5749400	34394000	14426000	19968000	6352500	4720100	1632400	0	0	0	0	0	0
O15067	O15067	Phosphoribosylformylglycinamidine synthase	PFAS	170	0.187134	-0.16448	0.394514	-0.247697	0.0619835	-0.0392363	16	16	16.3	144.73	0	94.807	145400000	69371000	76029000	126640000	71258000	55379000	89990000	40934000	49056000	85697000	45691000	40006000	41077000	18465000	22612000	53775000	30429000	23346000
O15075	O15075	Serine/threonine-protein kinase DCLK1	DCLK1	171	NaN	2.15406	NaN	2.24705	NaN	NaN	3	3	5	82.223	0	19.989	9173100	3509000	5664100	192220000	12752000	179470000	8568500	4037300	4531200	118100000	6016700	112080000	0	0	0	0	0	0
O15084	O15084	Serine/threonine-protein phosphatase 6 regulatory ankyrin repeat subunit A	ANKRD28	172	NaN	-1.26899	NaN	0.0858326	NaN	NaN	5	4	7.8	112.96	0	7.475	20782000	11215000	9566900	72972000	59713000	13259000	23066000	19980000	3085800	23432000	12359000	11073000	0	0	0	0	0	0
O15091	O15091	Mitochondrial ribonuclease P protein 3	KIAA0391	173	0.0454429	-0.0172127	0.151729	-1.28135	NaN	NaN	6	6	12.2	67.315	0	10.876	81669000	53922000	27748000	69132000	43741000	25392000	68906000	52823000	16083000	26471000	18532000	7938500	9820900	4663600	5157200	0	0	0
O15111	O15111	Inhibitor of nuclear factor kappa-B kinase subunit alpha	CHUK	174	0.774587	-0.716884	NaN	-0.868806	NaN	NaN	6	6	10.1	84.639	0	19.49	57593000	24835000	32758000	39309000	23263000	16046000	0	0	0	22250000	15000000	7250100	0	0	0	0	0	0
O15118	O15118	Niemann-Pick C1 protein	NPC1	175	-0.0132905	0.0082	NaN	NaN	NaN	NaN	3	3	3.2	142.17	0.00032541	4.5002	21010000	11632000	9378800	7459700	4286000	3173700	0	0	0	14339000	7972000	6367400	0	0	0	12018000	4986100	7031800
O15120	O15120	1-acyl-sn-glycerol-3-phosphate acyltransferase beta	AGPAT2	176	NaN	0.29443	NaN	NaN	NaN	NaN	3	3	10.8	30.914	0.0003283	4.6588	20697000	9784300	10912000	134580000	30804000	103770000	26780000	13917000	12863000	0	0	0	0	0	0	0	0	0
O15126	O15126	Secretory carrier-associated membrane protein 1	SCAMP1	177	-0.300377	0.38659	NaN	-0.24226	NaN	NaN	3	3	6.8	37.92	0	9.912	49898000	27848000	22050000	17802000	7115000	10687000	8543300	5109300	3434000	21598000	12358000	9239900	7708500	3880900	3827600	7307000	3978700	3328400
O15127	O15127	Secretory carrier-associated membrane protein 2	SCAMP2	178	-0.0935557	-0.445323	0.0840642	-0.0791884	NaN	-0.0608336	4	4	14.3	36.648	0	21.736	192640000	96524000	96115000	52217000	30039000	22178000	33184000	16367000	16817000	33766000	19381000	14385000	17384000	8401200	8982300	27750000	15012000	12738000
O15143	O15143	Actin-related protein 2/3 complex subunit 1B	ARPC1B	179	-0.189285	0.157173	-0.0420557	0.057277	0.044464	-0.0916482	11	11	44.1	40.949	0	162.75	636130000	344330000	291800000	732980000	366380000	366600000	308250000	160560000	147690000	277040000	136630000	140410000	263470000	127650000	135820000	129240000	66435000	62810000
O15144	O15144	Actin-related protein 2/3 complex subunit 2	ARPC2	180	0.0299829	-0.039429	0.0630888	0.0332292	NaN	0.166715	13	13	51	34.333	0	73.218	441910000	212590000	229320000	399890000	211450000	188450000	170900000	78063000	92833000	214900000	100820000	114080000	40637000	19526000	21111000	147990000	71547000	76442000
O15145	O15145	Actin-related protein 2/3 complex subunit 3	ARPC3	181	-0.186722	-0.0358158	-0.151138	0.0874628	-0.129939	-0.146547	6	6	36.5	20.546	0	44.799	333440000	184070000	149370000	747100000	381280000	365820000	257060000	142570000	114490000	179850000	101300000	78554000	107460000	57385000	50080000	67710000	36685000	31025000
O15156	O15156	Zinc finger and BTB domain-containing protein 7B	ZBTB7B	182	0.370499	NaN	NaN	NaN	NaN	NaN	2	2	7.1	58.026	0.0033012	2.4362	16979000	6449900	10529000	0	0	0	0	0	0	0	0	0	0	0	0	0	0	0
O15160	O15160	DNA-directed RNA polymerases I and III subunit RPAC1	POLR1C	183	0.497944	-0.0133488	NaN	NaN	NaN	NaN	2	2	8.1	39.249	0	7.253	16805000	7214200	9590400	19310000	10758000	8551700	7877400	3892800	3984500	9923200	5111000	4812100	5737400	3006900	2730500	8716200	4809800	3906400
O15164	O15164	Transcription intermediary factor 1-alpha	TRIM24	184	-0.0878407	0.10165	NaN	-0.0820718	NaN	NaN	6	6	6.6	116.83	0	10.149	48215000	25846000	22369000	48654000	23275000	25379000	3759300	2255800	1503500	50737000	26357000	24380000	12481000	6753800	5727400	0	0	0
O15173	O15173	Membrane-associated progesterone receptor component 2	PGRMC2	185	NaN	0.239031	NaN	NaN	NaN	NaN	2	2	18.8	23.818	0	23.211	34959000	20187000	14772000	40389000	18997000	21392000	30217000	15636000	14580000	21071000	10359000	10712000	18877000	10846000	8031100	14064000	6898200	7165900
O15211	O15211	Ral guanine nucleotide dissociation stimulator-like 2	RGL2	186	NaN	NaN	NaN	NaN	NaN	NaN	1	1	2.4	83.548	0.0011455	2.8902	0	0	0	44015000	11066000	32949000	0	0	0	0	0	0	0	0	0	0	0	0
O15213	O15213	WD repeat-containing protein 46	WDR46	187	1.13389	NaN	NaN	NaN	NaN	NaN	2	2	4.1	68.07	0.003294	2.4203	42669000	7550800	35118000	3405000	2354100	1051000	0	0	0	0	0	0	0	0	0	0	0	0
O15226	O15226	NF-kappa-B-repressing factor	NKRF	188	NaN	NaN	NaN	NaN	NaN	NaN	2	2	3.8	77.672	0.0011432	2.8837	9666600	6636900	3029700	5995300	4437300	1558000	0	0	0	0	0	0	0	0	0	0	0	0
O15230	O15230	Laminin subunit alpha-5	LAMA5	189	NaN	NaN	NaN	NaN	NaN	NaN	1	1	0.4	399.73	0.0063576	2.167	0	0	0	0	0	0	0	0	0	0	0	0	0	0	0	3615500	1987200	1628300
O15231	O15231	Zinc finger protein 185	ZNF185	190	0.149129	-0.346701	0.148739	-0.165693	0.540226	NaN	8	8	13.8	73.525	0	25.406	50783000	23577000	27206000	131880000	77978000	53901000	27905000	13129000	14775000	30182000	17065000	13117000	23503000	9228100	14274000	16461000	9046200	7414500
O15235	O15235	28S ribosomal protein S12, mitochondrial	MRPS12	191	0.0432045	NaN	-0.342872	-0.199057	NaN	NaN	2	2	26.8	15.173	0	12.576	21535000	11000000	10535000	17927000	9604200	8322400	13622000	6853300	6768600	21789000	12209000	9580200	4304400	2302900	2001400	0	0	0
O15239	O15239	NADH dehydrogenase [ubiquinone] 1 alpha subcomplex subunit 1	NDUFA1	192	0.0476779	-0.073454	NaN	NaN	NaN	NaN	1	1	18.6	8.0723	0.00030321	3.4823	37508000	17846000	19662000	22775000	11120000	11655000	0	0	0	0	0	0	0	0	0	0	0	0
O15254	O15254	Peroxisomal acyl-coenzyme A oxidase 3	ACOX3	193	0.0203421	NaN	0.138552	0.134878	NaN	NaN	7	7	12.9	77.628	0	26.715	30496000	14850000	15646000	15536000	8687700	6848400	69998000	27362000	42636000	65995000	25708000	40288000	10921000	4879100	6042000	5065000	3173400	1891500
O15258	O15258	Protein RER1	RER1	194	-0.566335	0.579084	-0.0714667	0.192952	NaN	0.087327	4	4	24.5	22.958	0	30.197	224370000	134300000	90073000	323790000	134080000	189710000	143340000	74763000	68577000	146080000	69876000	76203000	16238000	7826000	8412200	63599000	29776000	33824000
O15260	O15260	Surfeit locus protein 4	SURF4	195	0.0416635	-0.105954	0.0927488	-0.110277	-0.0403337	0.0203421	6	6	27.5	30.394	0	323.31	1399300000	700630000	698650000	1464900000	761660000	703230000	1113400000	559820000	553560000	1235400000	680840000	554580000	944870000	490230000	454630000	537450000	272600000	264850000
O15269	O15269	Serine palmitoyltransferase 1	SPTLC1	196	1.07307	-1.11829	0.937947	-1.02788	0.621431	-0.574455	15	15	37.8	52.743	0	115.21	439390000	158210000	281180000	364250000	248510000	115740000	243980000	99318000	144660000	194860000	131490000	63372000	151720000	63860000	87860000	142240000	80898000	61340000
O15270	O15270	Serine palmitoyltransferase 2	SPTLC2	197	0.768587	-0.783564	1.14489	-0.478969	NaN	NaN	5	5	15.1	62.924	0	109.37	77478000	29329000	48149000	46112000	29255000	16858000	21919000	7917500	14001000	35811000	21651000	14159000	2997300	1336600	1660700	6585600	3535300	3050200
O15294	O15294	UDP-N-acetylglucosamine--peptide N-acetylglucosaminyltransferase 110 kDa subunit	OGT	198	0.0966667	-0.459437	NaN	NaN	NaN	-0.883475	6	6	7	116.92	0	22.674	89133000	54641000	34492000	53173000	29460000	23713000	6891300	3342900	3548400	13150000	8248100	4901400	0	0	0	22838000	15109000	7728500
O15297	O15297	Protein phosphatase 1D	PPM1D	199	NaN	NaN	NaN	NaN	NaN	NaN	2	2	3.3	66.674	0.0035413	2.3549	4291900	1708200	2583700	5526900	3467900	2059000	0	0	0	0	0	0	0	0	0	0	0	0
O15305;Q92871	O15305	Phosphomannomutase 2	PMM2	200	-0.0519225	0.239276	NaN	NaN	NaN	NaN	4	4	17.1	28.082	0	5.5444	61509000	31854000	29655000	95128000	46128000	49000000	0	0	0	0	0	0	0	0	0	11420000	6345400	5074900
O15321	O15321	Transmembrane 9 superfamily member 1	TM9SF1	201	-0.137235	-0.0234458	-0.167961	-0.292882	NaN	NaN	9	9	21.3	68.86	0	73.221	104770000	59158000	45608000	161540000	84477000	77064000	41283000	21583000	19701000	59121000	34719000	24402000	0	0	0	31128000	18407000	12721000
O15327	O15327	Type II inositol 3,4-bisphosphate 4-phosphatase	INPP4B	202	0.750778	-0.442634	0.648557	-0.320522	0.285461	-0.00955338	23	23	31.2	104.74	0	323.31	519540000	205840000	313700000	372910000	222250000	150660000	285670000	118900000	166770000	335950000	196910000	139040000	97043000	44063000	52980000	126620000	64816000	61805000
O15347	O15347	High mobility group protein B3	HMGB3	203	NaN	0.110497	NaN	0.160791	0.016639	0.0813396	6	6	35	22.98	0	14.226	11042000	6266100	4776300	78649000	36625000	42024000	8931000	4389900	4541100	27675000	13201000	14474000	47323000	23072000	24251000	33219000	14896000	18323000
O15355	O15355	Protein phosphatase 1G	PPM1G	204	0.554048	-0.570593	0.270469	-0.336009	0.242084	-0.243028	12	12	29.5	59.271	0	252.71	405340000	107860000	297480000	295380000	183580000	111800000	234610000	95752000	138850000	242320000	125270000	117050000	32011000	14995000	17017000	279900000	66093000	213810000
O15357	O15357	Phosphatidylinositol 3,4,5-trisphosphate 5-phosphatase 2	INPPL1	205	0.561595	-0.480599	0.324926	-0.525559	0.27608	-0.273029	7	7	6.4	138.6	0	49.07	94943000	49226000	45716000	100420000	61671000	38749000	52919000	20433000	32486000	63997000	36839000	27159000	56413000	24781000	31632000	67663000	36380000	31283000
O15371	O15371	Eukaryotic translation initiation factor 3 subunit D	EIF3D	206	0.145091	-0.0915252	0.164014	-0.0352096	-0.0928017	-0.03261	11	11	28.6	63.972	0	179.44	163850000	76339000	87510000	210010000	109810000	100200000	43184000	20790000	22393000	97620000	52448000	45172000	47918000	24042000	23876000	124230000	58680000	65545000
O15372	O15372	Eukaryotic translation initiation factor 3 subunit H	EIF3H	207	0.155749	0.00446549	0.0764222	-0.0563862	-0.2935	-0.0286754	11	11	37.5	39.93	0	275.09	203370000	100030000	103350000	158300000	83762000	74541000	182360000	92265000	90093000	118740000	60624000	58121000	48676000	26502000	22174000	24557000	9816000	14741000
O15382	O15382	Branched-chain-amino-acid aminotransferase, mitochondrial	BCAT2	208	-0.0241057	-0.0261757	0.154842	-0.218195	0.140909	-0.00924837	8	8	31.1	44.287	0	77.919	75447000	36755000	38693000	123880000	62393000	61485000	57039000	28422000	28617000	58947000	34513000	24434000	28922000	13575000	15347000	34166000	17833000	16333000
O15397	O15397	Importin-8	IPO8	209	0.181929	NaN	NaN	NaN	NaN	NaN	2	2	3.2	119.94	0.00029248	3.0983	18142000	8598300	9543600	6104700	3176900	2927800	7740100	3641900	4098200	0	0	0	0	0	0	4997300	2751200	2246200
O15427	O15427	Monocarboxylate transporter 4	SLC16A3	210	NaN	NaN	NaN	NaN	NaN	NaN	1	1	2.8	49.469	0.0030286	2.447	0	0	0	10193000	3780000	6412700	0	0	0	6927400	3812200	3115200	0	0	0	0	0	0
O15460	O15460	Prolyl 4-hydroxylase subunit alpha-2	P4HA2	211	NaN	NaN	NaN	NaN	NaN	NaN	2	2	5.8	60.901	0.00032436	4.4397	11675000	5796900	5877700	5270100	2401600	2868500	14233000	7433800	6799400	0	0	0	0	0	0	0	0	0
O15484	O15484	Calpain-5	CAPN5	212	0.1595	NaN	NaN	NaN	NaN	NaN	2	2	3.6	73.168	0.00030731	3.6361	15717000	8211600	7505900	5213600	3042300	2171300	0	0	0	0	0	0	0	0	0	0	0	0
O15498	O15498	Synaptobrevin homolog YKT6	YKT6	213	0.126048	-0.139538	0.0588013	0.0192037	-0.482734	0.103263	6	6	38.4	22.417	0	33.689	98696000	49682000	49013000	108930000	56095000	52832000	69064000	36594000	32470000	93056000	49641000	43415000	16875000	10191000	6684300	49321000	24376000	24945000
O15511	O15511	Actin-related protein 2/3 complex subunit 5	ARPC5	214	0.15043	-0.253773	0.0140695	-0.143277	-0.136648	-0.111337	2	2	20.5	16.32	0	19.333	80890000	40293000	40597000	128940000	68431000	60507000	39900000	19994000	19905000	44409000	25503000	18906000	28387000	14809000	13578000	29195000	15304000	13891000
O15530;Q6A1A2	O15530;Q6A1A2	3-phosphoinositide-dependent protein kinase 1;Putative 3-phosphoinositide-dependent protein kinase 2	PDPK1;PDPK2P	215	NaN	NaN	NaN	-0.275489	0.0920721	-0.968859	5	5	12.2	63.151	0	24.653	22729000	8840400	13889000	22651000	15099000	7552800	19857000	7837000	12020000	36131000	21369000	14762000	16407000	8852400	7555100	15157000	9405900	5751500
O15533	O15533	Tapasin	TAPBP	216	0.0236102	-0.374449	0.183582	-0.630104	-0.381855	-0.348886	4	4	9.2	47.625	0	10.585	66428000	33991000	32437000	73643000	42134000	31509000	39341000	15635000	23706000	36185000	22552000	13633000	9615200	5236300	4379000	12391000	7152000	5238900
O15541	O15541	RING finger protein 113A	RNF113A	217	NaN	NaN	NaN	NaN	NaN	NaN	1	1	3.8	38.787	0	6.3806	8662100	3268500	5393600	9543600	5727600	3816000	0	0	0	4320100	2350100	1970000	0	0	0	0	0	0
O15551;O95484;P56747	O15551	Claudin-3	CLDN3	218	-0.343311	0.0353423	0.00288247	-0.211932	-0.0722248	NaN	3	2	16.8	23.318	0	13.399	60178000	32599000	27580000	93540000	46196000	47344000	98192000	52471000	45721000	51927000	28650000	23277000	42841000	21460000	21381000	21718000	10995000	10723000
O43143	O43143	Pre-mRNA-splicing factor ATP-dependent RNA helicase DHX15	DHX15	219	0.25532	-0.237575	0.205267	-0.151106	0.1995	-0.274233	32	31	42.9	90.932	0	323.31	1147400000	543500000	603920000	1068100000	587920000	480150000	684470000	319380000	365080000	805600000	427700000	377890000	297010000	145430000	151570000	332770000	172580000	160190000
O43148	O43148	mRNA cap guanine-N7 methyltransferase	RNMT	220	0.491597	NaN	NaN	NaN	NaN	NaN	3	3	9.2	54.843	0.0075916	2.0534	14662000	6092600	8569500	7735800	4512000	3223800	0	0	0	0	0	0	0	0	0	0	0	0
O43149	O43149	Zinc finger ZZ-type and EF-hand domain-containing protein 1	ZZEF1	221	NaN	-1.17742	NaN	NaN	NaN	NaN	4	4	1.8	331.07	0	28.769	14610000	6287500	8322000	20251000	11571000	8679700	4205200	1422700	2782500	6049900	3502900	2547000	0	0	0	0	0	0
O43150	O43150	Arf-GAP with SH3 domain, ANK repeat and PH domain-containing protein 2	ASAP2	222	0.175812	-0.0775434	0.284514	0.119688	-0.053359	0.226878	8	8	11.4	111.65	0	83.966	47781000	26631000	21150000	26945000	12682000	14263000	22381000	11054000	11327000	58026000	37465000	20562000	28313000	14086000	14227000	16810000	8648100	8162400
O43156	O43156	TELO2-interacting protein 1 homolog	TTI1	223	NaN	1.48367	NaN	NaN	NaN	NaN	3	3	4.1	122.07	0	15.352	0	0	0	9904700	2539200	7365500	0	0	0	0	0	0	0	0	0	0	0	0
O43159	O43159	Ribosomal RNA-processing protein 8	RRP8	224	1.27769	-1.1978	NaN	NaN	NaN	NaN	3	3	7.9	50.714	0	5.8298	47703000	17594000	30109000	38010000	16580000	21430000	12891000	4561200	8330000	9572600	6790100	2782500	10721000	8100500	2620400	0	0	0
O43169	O43169	Cytochrome b5 type B	CYB5B	225	1.3754	-1.36164	1.64483	-1.06287	NaN	NaN	3	3	38.7	16.694	0	66.512	158520000	42479000	116040000	170830000	124650000	46177000	102480000	25358000	77119000	117480000	90729000	26756000	5052700	2235000	2817700	35180000	19974000	15206000
O43172	O43172	U4/U6 small nuclear ribonucleoprotein Prp4	PRPF4	226	-0.137568	0.0413831	0.0526941	-0.165208	0.217975	NaN	10	10	26.8	58.449	0	44.261	133810000	63892000	69917000	152040000	74079000	77964000	65135000	33944000	31191000	74762000	39756000	35006000	16228000	7735100	8493000	14401000	6993900	7407400
O43175	O43175	D-3-phosphoglycerate dehydrogenase	PHGDH	227	0.399116	-0.77638	0.384381	-0.676226	0.171079	-0.388658	22	22	47.8	56.65	0	323.31	1854100000	803360000	1050700000	1513300000	957580000	555740000	843340000	363360000	479980000	880280000	567590000	312690000	269020000	127050000	141960000	407980000	240850000	167130000
O43237	O43237	Cytoplasmic dynein 1 light intermediate chain 2	DYNC1LI2	228	0.00920381	-0.224132	-0.11627	-0.067833	-0.192629	-0.078975	11	11	35.2	54.099	0	69.614	121530000	61853000	59677000	196400000	104220000	92175000	37928000	22158000	15770000	72992000	40820000	32172000	50206000	29494000	20712000	37574000	19654000	17920000
O43242	O43242	26S proteasome non-ATPase regulatory subunit 3	PSMD3	229	0.134484	-0.0108174	0.167101	-0.112069	-0.0309288	-0.206795	18	18	36.1	60.977	0	160.05	329360000	164530000	164830000	301790000	151860000	149940000	173020000	92902000	80119000	134170000	75292000	58880000	39391000	18643000	20748000	27891000	17710000	10181000
O43252	O43252	Bifunctional 3-phosphoadenosine 5-phosphosulfate synthase 1;Sulfate adenylyltransferase;Adenylyl-sulfate kinase	PAPSS1	230	-0.323588	0.111031	-0.124409	0.00619029	0.0230425	0.201634	11	11	26.6	70.832	0	64.465	120590000	69369000	51218000	108740000	55127000	53616000	49931000	26988000	22942000	65092000	33386000	31706000	47640000	24377000	23263000	75191000	27525000	47666000
O43264	O43264	Centromere/kinetochore protein zw10 homolog	ZW10	231	NaN	-0.294226	NaN	-0.21225	NaN	NaN	2	2	3.5	88.828	0	7.3595	9439200	3997700	5441500	14437000	8376600	6060000	7865200	2948800	4916400	14396000	8277900	6118600	5835100	2653300	3181800	4878700	2649200	2229500
O43278	O43278	Kunitz-type protease inhibitor 1	SPINT1	232	-0.490841	-0.413788	NaN	NaN	NaN	NaN	2	2	4.2	58.397	0.00029274	3.1063	10524000	5874700	4649500	11166000	6356600	4809000	0	0	0	0	0	0	0	0	0	0	0	0
O43290	O43290	U4/U6.U5 tri-snRNP-associated protein 1	SART1	233	0.186627	-0.103085	-0.0177529	-0.0951267	-0.0323592	-0.0953887	6	6	9.5	90.254	0	14.739	42058000	18046000	24013000	32859000	17287000	15571000	39839000	17272000	22567000	17800000	9539600	8260200	16216000	8276100	7940300	16085000	9445500	6639900
O43292	O43292	Glycosylphosphatidylinositol anchor attachment 1 protein	GPAA1	234	NaN	0.321004	NaN	NaN	NaN	NaN	2	2	4.2	67.622	0.00031536	3.9849	0	0	0	12093000	4789700	7303300	5518100	2857200	2660900	2380500	1396300	984160	0	0	0	0	0	0
O43299	O43299	AP-5 complex subunit zeta-1	AP5Z1	235	0.0926134	NaN	NaN	NaN	NaN	NaN	4	4	7.2	88.604	0.00032573	4.5497	15247000	7272200	7974300	1605000	868460	736510	9546600	4243900	5302700	8710000	5855000	2855000	0	0	0	0	0	0
O43318	O43318	Mitogen-activated protein kinase kinase kinase 7	MAP3K7	236	NaN	NaN	NaN	NaN	NaN	NaN	2	2	4.1	67.195	0.00031716	4.0762	6856400	3277600	3578800	16960000	7951500	9008300	0	0	0	0	0	0	0	0	0	7585100	6116200	1468900
O43324	O43324	Eukaryotic translation elongation factor 1 epsilon-1	EEF1E1	237	-0.122915	-0.315917	NaN	NaN	0.238175	NaN	3	3	24.1	19.81	0	15.543	51319000	21316000	30003000	25897000	14961000	10936000	20974000	9491800	11483000	27830000	13779000	14051000	24637000	10894000	13743000	0	0	0
O43353	O43353	Receptor-interacting serine/threonine-protein kinase 2	RIPK2	238	NaN	NaN	NaN	NaN	NaN	NaN	2	2	4.8	61.194	0	5.0648	4506900	1802800	2704000	0	0	0	0	0	0	0	0	0	0	0	0	8546900	4789500	3757400
O43390	O43390	Heterogeneous nuclear ribonucleoprotein R	HNRNPR	239	0.226015	-0.196393	-0.0386582	-0.0925094	0.0102069	-0.0334071	14	14	31.4	70.942	0	80.146	355470000	171050000	184420000	597500000	324250000	273250000	140230000	68487000	71744000	127790000	68894000	58894000	30465000	14775000	15690000	137990000	71752000	66239000
O43395	O43395	U4/U6 small nuclear ribonucleoprotein Prp3	PRPF3	240	0.278461	0.209141	NaN	-0.0640425	0.0374524	NaN	5	5	7.9	77.528	0	27.465	30563000	13234000	17329000	24546000	11305000	13240000	0	0	0	12003000	6737600	5265100	41938000	20128000	21809000	5008600	2091500	2917100
O43399	O43399	Tumor protein D54	TPD52L2	241	-0.0682111	0.28404	-0.147202	0.322966	0.0569996	0.213254	9	9	46.1	22.237	0	323.31	235870000	125880000	109990000	280430000	132630000	147800000	143320000	78350000	64967000	138520000	66332000	72188000	57900000	29630000	28269000	58238000	27925000	30313000
O43402	O43402	ER membrane protein complex subunit 8	EMC8	242	-0.427692	0.215989	NaN	-0.3261	NaN	NaN	4	4	22.9	23.773	0	26.625	51470000	32348000	19122000	73244000	34556000	38687000	27722000	17267000	10454000	29480000	18125000	11356000	15782000	9635400	6146600	0	0	0
O43414	O43414	ERI1 exoribonuclease 3	ERI3	243	NaN	NaN	NaN	NaN	NaN	NaN	2	2	6.8	37.238	0.002767	2.4738	3052700	1535900	1516800	0	0	0	0	0	0	0	0	0	0	0	0	4670500	3143600	1526900
O43422	O43422	52 kDa repressor of the inhibitor of the protein kinase	PRKRIR	244	NaN	NaN	NaN	NaN	NaN	NaN	2	2	2.6	87.703	0.00031506	3.9776	5945400	3999000	1946400	5454500	2009100	3445400	3842800	1911600	1931200	0	0	0	0	0	0	3371800	1751400	1620400
O43432	O43432	Eukaryotic translation initiation factor 4 gamma 3	EIF4G3	245	NaN	NaN	NaN	NaN	NaN	NaN	2	2	2.5	176.65	0.00032605	4.5607	5929700	2932700	2997000	8663200	5692600	2970600	7828400	3769700	4058800	13898000	7200400	6697500	11232000	5846100	5385900	16126000	7917300	8208700
O43447	O43447	Peptidyl-prolyl cis-trans isomerase H	PPIH	246	-0.491206	0.0920721	-0.36602	0.104605	-0.176854	0.0347792	6	6	31.1	19.208	0	44.529	214760000	123970000	90792000	250140000	128110000	122030000	94892000	53285000	41607000	174170000	92900000	81271000	94525000	53392000	41133000	190440000	101760000	88687000
O43488;Q8NHP1	O43488	Aflatoxin B1 aldehyde reductase member 2	AKR7A2	247	-0.0683926	0.0565835	-0.00184785	0.0487942	-0.0744715	0.0532504	8	8	27.9	39.589	0	158.18	550250000	315260000	234990000	611620000	319980000	291640000	226630000	128190000	98439000	266140000	136910000	129230000	155520000	81533000	73990000	235590000	124150000	111440000
O43491	O43491	Band 4.1-like protein 2	EPB41L2	248	0.683741	-0.0392214	0.781486	NaN	0.191942	-0.0848692	6	6	7	112.59	0	31.86	20949000	7616600	13332000	33996000	18010000	15985000	23043000	8068200	14975000	15618000	4876100	10742000	19937000	11460000	8476900	36152000	18968000	17184000
O43504	O43504	Ragulator complex protein LAMTOR5	LAMTOR5	249	0.0347792	-0.210246	NaN	NaN	0.165944	0.072586	1	1	22	9.6138	0	14.78	41469000	20390000	21079000	45491000	25219000	20272000	10810000	6575000	4235400	13050000	6983200	6066800	24882000	12424000	12458000	25402000	14073000	11330000
O43583	O43583	Density-regulated protein	DENR	250	0.471656	-0.607902	0.130404	-0.220581	0.774418	NaN	5	5	24.7	22.092	0	85.476	59851000	25761000	34090000	229530000	137350000	92173000	65686000	31725000	33961000	69830000	39206000	30624000	101110000	35895000	65214000	57254000	28710000	28544000
O43592	O43592	Exportin-T	XPOT	251	-0.28854	0.189287	-0.0525208	-0.0462654	-0.0505921	-0.0824995	26	26	34.6	109.96	0	277.05	621160000	323890000	297270000	713180000	341750000	371430000	382120000	193090000	189030000	433970000	229630000	204330000	114470000	55433000	59038000	150090000	87051000	63040000
O43598	O43598	2-deoxynucleoside 5-phosphate N-hydrolase 1	DNPH1	252	-0.2843	0.0103502	NaN	NaN	0.22404	NaN	3	3	23	19.108	0	45.08	71982000	38548000	33434000	69804000	37228000	32576000	59380000	32314000	27066000	55648000	31361000	24287000	144020000	71545000	72478000	67053000	30407000	36646000
O43615	O43615	Mitochondrial import inner membrane translocase subunit TIM44	TIMM44	253	-0.5148	0.588517	-0.343897	0.20364	NaN	NaN	9	9	22.6	51.355	0	16.383	77802000	43082000	34721000	60990000	26306000	34684000	22087000	11271000	10815000	37621000	15745000	21876000	6655200	3417300	3237900	0	0	0
O43617	O43617	Trafficking protein particle complex subunit 3	TRAPPC3	254	NaN	0.0082	NaN	NaN	NaN	NaN	2	2	8.9	20.274	0.009583	1.9587	14622000	7976100	6645600	15593000	8080100	7513200	0	0	0	8781500	5169500	3612000	0	0	0	8623400	4744900	3878600
O43660	O43660	Pleiotropic regulator 1	PLRG1	255	-0.084854	0.128293	NaN	0.151989	NaN	NaN	7	7	16.9	57.193	0	7.6457	40343000	21809000	18534000	14927000	7256700	7670100	8121400	2404200	5717300	17551000	8161200	9390000	4839200	2454000	2385200	6448600	3209200	3239400
O43663	O43663	Protein regulator of cytokinesis 1	PRC1	256	0.477988	1.02595	NaN	NaN	NaN	NaN	4	4	7.9	71.606	0	5.2228	28972000	14573000	14399000	21986000	9539800	12447000	11263000	5720500	5543000	7550500	2995400	4555100	0	0	0	0	0	0
O43670	O43670	BUB3-interacting and GLEBS motif-containing protein ZNF207	ZNF207	257	NaN	NaN	NaN	NaN	NaN	NaN	1	1	2.7	50.75	0.010026	1.9018	13854000	6924400	6929300	5882900	2961000	2921900	0	0	0	5463200	3181600	2281600	0	0	0	8522100	4294500	4227600
O43681	O43681	ATPase ASNA1	ASNA1	258	-0.004378	-0.0220974	0.0760118	-0.188677	-0.130634	0.0067647	10	10	42.8	38.792	0	124.42	262230000	132090000	130140000	239760000	123990000	115770000	169360000	87950000	81414000	742370000	626460000	115910000	45448000	26519000	18929000	78034000	39474000	38561000
O43684	O43684	Mitotic checkpoint protein BUB3	BUB3	259	0.0962619	-0.133226	0.0278618	-0.237388	-0.0425905	-0.122758	11	11	44.8	37.154	0	64.818	293100000	170000000	123100000	256410000	132320000	124090000	209800000	69694000	140100000	149890000	81089000	68803000	126320000	67077000	59240000	106440000	56045000	50392000
O43707	O43707	Alpha-actinin-4	ACTN4	260	0.0600474	-0.114879	0.0951818	-0.0511749	-0.00662275	-0.00865324	54	38	67.9	104.85	0	323.31	8476900000	4192900000	4284100000	8340500000	4306800000	4033600000	6169200000	3101200000	3068100000	5310800000	2903400000	2407500000	4297300000	2194000000	2103300000	4016600000	2074800000	1941900000
O43708	O43708	Maleylacetoacetate isomerase	GSTZ1	261	-0.0579773	-0.115035	0.0142124	-0.0860632	NaN	-0.0283663	4	4	29.6	24.212	0	123.77	195210000	100790000	94417000	174410000	89987000	84420000	149610000	75409000	74196000	313280000	98812000	214460000	13029000	7170100	5858700	167650000	106010000	61643000
O43719	O43719	HIV Tat-specific factor 1	HTATSF1	262	NaN	-0.0146307	NaN	NaN	NaN	NaN	3	3	5.3	85.852	0	6.5487	0	0	0	32163000	18100000	14063000	0	0	0	0	0	0	3421300	1692400	1728800	6882900	4303600	2579300
O43741	O43741	5-AMP-activated protein kinase subunit beta-2	PRKAB2	263	NaN	NaN	NaN	NaN	NaN	NaN	1	1	7	30.302	0.0040672	2.3288	7508400	2036000	5472400	5944400	4233600	1710800	0	0	0	0	0	0	0	0	0	0	0	0
O43747	O43747	AP-1 complex subunit gamma-1	AP1G1	264	0.0639171	-0.0639671	-0.000505029	-0.0197406	0.00733906	0.0892269	21	21	32.2	91.35	0	323.31	681200000	339560000	341640000	704530000	375730000	328800000	411310000	208600000	202710000	482740000	268260000	214480000	223130000	124100000	99029000	154870000	77819000	77053000
O43752	O43752	Syntaxin-6	STX6	265	NaN	NaN	NaN	NaN	NaN	NaN	1	1	4.3	29.176	0.010054	1.9241	18239000	5708700	12530000	16005000	3991400	12014000	0	0	0	0	0	0	0	0	0	0	0	0
O43760	O43760	Synaptogyrin-2	SYNGR2	266	0.154194	-0.0527902	NaN	NaN	NaN	NaN	5	5	20.5	24.81	0	10.407	141310000	67725000	73584000	145790000	72414000	73373000	0	0	0	0	0	0	0	0	0	10522000	5224900	5297600
O43761	O43761	Synaptogyrin-3	SYNGR3	267	NaN	NaN	0.583904	NaN	NaN	NaN	1	1	6.6	24.555	0	6.8364	19226000	12771000	6455000	19337000	10473000	8864000	31351000	14510000	16841000	16479000	8737100	7741900	0	0	0	0	0	0
O43765	O43765	Small glutamine-rich tetratricopeptide repeat-containing protein alpha	SGTA	268	-0.185163	0.395063	-0.207694	0.125519	1.29572	0.206518	5	5	19.8	34.063	0	56.79	63840000	33779000	30061000	60486000	26747000	33739000	32418000	18753000	13664000	25599000	12697000	12902000	27843000	12095000	15749000	13805000	6985400	6819400
O43776	O43776	Asparagine--tRNA ligase, cytoplasmic	NARS	269	-0.214341	0.138028	-0.11441	0.104605	-0.0655212	0.0714881	18	18	34.7	62.942	0	209.14	444250000	245710000	198550000	587770000	290880000	296890000	315210000	166470000	148740000	416350000	212110000	204240000	235900000	123050000	112850000	246550000	123110000	123440000
O43795;Q9UBC5	O43795	Unconventional myosin-Ib	MYO1B	270	0.00115371	0.213876	0.126048	0.207518	0.0633648	-0.00808732	31	31	36.7	131.98	0	323.31	1028900000	535030000	493880000	1268400000	601160000	667260000	695330000	348180000	347150000	731030000	362400000	368630000	317030000	162560000	154470000	429660000	218910000	210750000
O43808	O43808	Peroxisomal membrane protein PMP34	SLC25A17	271	NaN	NaN	NaN	NaN	NaN	NaN	1	1	2.9	34.566	0.0068259	2.077	12509000	5876400	6632700	14266000	4919100	9347300	6147200	3280700	2866500	0	0	0	0	0	0	0	0	0
O43809	O43809	Cleavage and polyadenylation specificity factor subunit 5	NUDT21	272	0.0825664	-0.19909	NaN	-0.072422	NaN	0.156785	7	7	39.2	26.227	0	46.336	111840000	56428000	55414000	157700000	86122000	71576000	33028000	14790000	18239000	74580000	41493000	33087000	17030000	8571200	8459000	20102000	10050000	10052000
O43813	O43813	LanC-like protein 1	LANCL1	273	-0.309806	0.16337	0.0236102	0.0143553	NaN	NaN	6	6	23.3	45.283	0	147.33	109340000	59796000	49545000	141100000	60438000	80665000	22262000	11338000	10925000	32702000	18849000	13853000	19701000	8821400	10880000	0	0	0
O43815	O43815	Striatin	STRN	274	NaN	-0.430101	NaN	NaN	NaN	NaN	2	2	4.5	86.131	0.00032669	4.5862	17148000	8171300	8976300	21775000	13245000	8529600	0	0	0	7760000	5747900	2012100	0	0	0	0	0	0
O43823	O43823	A-kinase anchor protein 8	AKAP8	275	0.0538064	-1.97194	NaN	-1.46458	0.783666	-0.597845	3	3	4.5	76.107	0	7.6376	53731000	23984000	29747000	46848000	37328000	9519400	0	0	0	56176000	42568000	13607000	40223000	15456000	24766000	72285000	45169000	27117000
O43837	O43837	Isocitrate dehydrogenase [NAD] subunit beta, mitochondrial	IDH3B	276	-0.0832024	0.199374	-0.0346332	-0.0226394	NaN	NaN	8	8	16.6	42.183	0	19.976	151020000	79208000	71808000	114940000	55009000	59933000	85104000	42790000	42314000	33199000	18258000	14940000	2325200	1236400	1088800	0	0	0
O43847	O43847	Nardilysin	NRD1	277	-0.0899582	-0.0174462	-0.447229	0.171335	0.140124	-0.427945	13	13	12	131.7	0	24.332	84833000	43261000	41572000	93653000	48088000	45565000	66275000	36158000	30117000	82379000	42570000	39808000	22337000	11395000	10942000	26068000	14177000	11891000
O43852	O43852	Calumenin	CALU	278	0.000576886	-1.26517	NaN	NaN	NaN	NaN	4	4	22.5	37.106	0	40.346	120860000	92560000	28297000	66724000	55748000	10976000	0	0	0	22525000	12518000	10007000	24707000	12843000	11864000	7489800	3548700	3941100
O43865	O43865	Putative adenosylhomocysteinase 2	AHCYL1	279	-0.237881	0.216858	NaN	NaN	NaN	NaN	5	2	13	58.951	0	6.8491	20927000	13147000	7780000	45423000	20570000	24853000	0	0	0	0	0	0	0	0	0	0	0	0
O43913	O43913	Origin recognition complex subunit 5	ORC5	280	-0.101861	NaN	NaN	-0.0886076	-0.259444	NaN	5	5	13.3	50.282	0	22.674	46899000	23082000	23817000	7022000	2416800	4605200	8093500	4098500	3994900	9471700	5616500	3855200	9998100	5348300	4649800	3345900	1469300	1876600
O43920	O43920	NADH dehydrogenase [ubiquinone] iron-sulfur protein 5	NDUFS5	281	NaN	NaN	NaN	NaN	NaN	NaN	1	1	12.3	12.517	0.001138	2.8318	4577500	2408500	2169000	5406400	2469100	2937200	0	0	0	0	0	0	0	0	0	0	0	0
O60216;Q9H4I0	O60216	Double-strand-break repair protein rad21 homolog	RAD21	283	-0.248365	-0.709859	-0.0472043	-0.510642	0.230818	NaN	5	5	9	71.689	0	26.366	67934000	35975000	31959000	62822000	38444000	24379000	47576000	16533000	31043000	23294000	13889000	9404800	13270000	6143900	7126200	8992600	4427100	4565500
O60231	O60231	Putative pre-mRNA-splicing factor ATP-dependent RNA helicase DHX16	DHX16	284	NaN	0.694925	NaN	NaN	NaN	NaN	6	6	7.6	119.26	0	9.9829	5125300	3487300	1638000	31033000	17498000	13535000	5215000	1789200	3425800	5209600	1763200	3446500	0	0	0	0	0	0
O60244	O60244	Mediator of RNA polymerase II transcription subunit 14	MED14	285	NaN	-0.388355	NaN	NaN	NaN	NaN	2	2	2.5	160.6	0	6.1033	5865800	2495000	3370800	14329000	7988400	6340500	4120500	1981000	2139500	3325400	1857600	1467800	0	0	0	0	0	0
O60256	O60256	Phosphoribosyl pyrophosphate synthase-associated protein 2	PRPSAP2	286	-0.00434902	-0.52558	NaN	NaN	NaN	NaN	3	3	11.9	40.925	0	12.581	37784000	21420000	16364000	36772000	21428000	15345000	39299000	17590000	21709000	0	0	0	34553000	13831000	20722000	8401400	4350900	4050500
O60264;P28370	O60264	SWI/SNF-related matrix-associated actin-dependent regulator of chromatin subfamily A member 5	SMARCA5	287	0.115965	-0.0505174	0.244887	0.00273846	0.206143	-0.200581	25	25	24.9	121.9	0	73.56	274130000	137310000	136820000	252310000	134830000	117490000	181520000	91731000	89785000	156910000	85397000	71509000	72555000	32062000	40492000	150910000	81941000	68964000
O60268	O60268	Uncharacterized protein KIAA0513	KIAA0513	288	0.127501	0.379621	0.32239	-0.297892	0.373843	-0.0223757	6	6	19.2	46.638	0	13.517	33724000	18822000	14901000	26589000	12046000	14544000	33764000	14568000	19196000	18947000	11307000	7640400	14415000	6670600	7744100	17287000	9041900	8245100
O60271;Q9UPT6	O60271	C-Jun-amino-terminal kinase-interacting protein 4	SPAG9	289	0.792689	0.0980152	0.0743684	-0.00294615	0.0347792	0.263756	11	11	11.6	146.2	0	16.595	35903000	14370000	21533000	57740000	27366000	30373000	24830000	11306000	13524000	29646000	15514000	14132000	25349000	13153000	12196000	28327000	14572000	13755000
O60287	O60287	Nucleolar pre-ribosomal-associated protein 1	URB1	290	NaN	NaN	NaN	NaN	NaN	NaN	1	1	0.7	254.39	0.00030157	3.4338	0	0	0	8430800	4653600	3777200	9570200	4311300	5258900	7712800	4971400	2741400	5117400	2627000	2490300	0	0	0
O60306	O60306	Intron-binding protein aquarius	AQR	291	-0.476278	NaN	-0.0197114	-0.20317	NaN	-0.353745	3	3	2.8	171.29	0	16.45	33834000	17835000	15999000	11727000	6503200	5223700	25473000	12512000	12962000	16711000	8053800	8656700	7074300	3358500	3715800	9830200	5550800	4279400
O60313	O60313	Dynamin-like 120 kDa protein, mitochondrial;Dynamin-like 120 kDa protein, form S1	OPA1	292	0.581592	-0.74241	0.454387	-0.406388	0.229957	-0.336737	21	21	25.6	111.63	0	95.037	439060000	181100000	257960000	518630000	317570000	201050000	199240000	87292000	111950000	239540000	139280000	100250000	116830000	53215000	63613000	219370000	120940000	98426000
O60337	O60337	E3 ubiquitin-protein ligase MARCH6	2021-03-06	293	NaN	NaN	1.5067	NaN	NaN	NaN	3	3	3.5	102.54	0	7.0762	12450000	5445900	7003900	9231300	6035100	3196100	61961000	30913000	31049000	15091000	12695000	2396100	0	0	0	0	0	0
O60341	O60341	Lysine-specific histone demethylase 1A	KDM1A	294	0.201258	-0.141414	0.237441	0.087327	-0.103658	0.0745054	11	11	17.1	92.902	0	136.39	167320000	82022000	85300000	375100000	111900000	263200000	45833000	23771000	22063000	65854000	33731000	32124000	54745000	30115000	24631000	45247000	21920000	23327000
O60343	O60343	TBC1 domain family member 4	TBC1D4	295	NaN	NaN	NaN	NaN	NaN	NaN	1	1	1.9	146.56	0	6.4592	0	0	0	0	0	0	0	0	0	7893400	4687500	3205900	6157100	2430100	3727000	0	0	0
O60346	O60346	PH domain leucine-rich repeat-containing protein phosphatase 1	PHLPP1	296	-0.266316	-0.304202	NaN	NaN	NaN	NaN	1	1	1	184.67	0.00031606	4.0089	125760000	70947000	54813000	388080000	208320000	179760000	0	0	0	0	0	0	0	0	0	0	0	0
O60437	O60437	Periplakin	PPL	297	-0.12078	-0.0505622	-0.204665	0.13829	-0.0152284	0.0889556	12	12	7.7	204.74	0	39.149	60208000	30540000	29668000	39054000	19521000	19532000	29271000	17150000	12122000	28194000	14871000	13323000	57081000	25914000	31167000	27050000	11638000	15411000
O60502	O60502	Protein O-GlcNAcase	MGEA5	298	0.151209	-0.231396	0.297954	-0.0971315	0.0277203	-0.0494719	15	15	20.2	102.91	0	120.33	248740000	112310000	136420000	320720000	168000000	152720000	191970000	87253000	104710000	253040000	147720000	105320000	84758000	41992000	42766000	97581000	51185000	46396000
O60506	O60506	Heterogeneous nuclear ribonucleoprotein Q	SYNCRIP	299	0.465922	-0.405509	0.187641	-0.283071	-0.0181766	-0.145015	21	16	39	69.602	0	323.31	1119200000	481000000	638220000	1726800000	1021200000	705540000	418540000	223920000	194610000	539020000	298100000	240920000	764400000	523340000	241060000	541790000	300500000	241290000
O60508	O60508	Pre-mRNA-processing factor 17	CDC40	300	NaN	NaN	NaN	-0.0468912	NaN	NaN	3	3	9	65.521	0	6.0279	0	0	0	12496000	7664200	4831400	0	0	0	27128000	14153000	12975000	8507100	4246000	4261000	8844200	4953400	3890700
O60524	O60524	Nuclear export mediator factor NEMF	NEMF	301	NaN	-0.290215	NaN	NaN	NaN	NaN	2	2	2	122.95	0.00031949	4.2131	9792200	4771100	5021100	21652000	12165000	9486400	0	0	0	7198100	4259200	2938900	0	0	0	4542400	2574700	1967700
O60547	O60547	GDP-mannose 4,6 dehydratase	GMDS	302	0.381948	-0.303134	0.10742	NaN	NaN	-0.0214089	6	6	20.2	41.949	0	16.541	70019000	29975000	40044000	112550000	57141000	55409000	28400000	14310000	14089000	10124000	5256600	4867500	6017800	2597500	3420300	28472000	14707000	13765000
O60568	O60568	Procollagen-lysine,2-oxoglutarate 5-dioxygenase 3	PLOD3	303	NaN	-0.65524	NaN	-0.965418	NaN	NaN	4	4	6.4	84.784	0	6.7877	7137400	2696800	4440600	35563000	22275000	13288000	6008100	1889300	4118800	21367000	15100000	6266500	2859000	1308000	1551000	8766600	4884200	3882400
O60610	O60610	Protein diaphanous homolog 1	DIAPH1	304	-0.0801489	-0.165046	-0.16882	-0.176283	-0.0879787	-0.00517408	12	12	10.5	141.35	0	129.32	200860000	110900000	89960000	117830000	66229000	51603000	106470000	57970000	48497000	162640000	90383000	72256000	145180000	72483000	72696000	157780000	81869000	75910000
O60645	O60645	Exocyst complex component 3	EXOC3	305	-0.418176	0.0350608	-0.116285	-0.203618	-0.417367	-0.119448	9	9	14.9	85.566	0	41.581	27544000	14983000	12562000	87827000	47821000	40006000	25739000	12481000	13258000	74637000	40394000	34244000	27574000	16499000	11075000	35069000	19753000	15316000
O60658	O60658	High affinity cAMP-specific and IBMX-insensitive 3,5-cyclic phosphodiesterase 8A	PDE8A	306	NaN	NaN	NaN	NaN	NaN	NaN	1	1	2.1	93.303	0.00031636	4.0238	14070000	6549500	7520900	13213000	7883600	5329500	14693000	6569100	8123800	0	0	0	13760000	7227800	6531800	0	0	0
O60664	O60664	Perilipin-3	PLIN3	307	0.925544	-0.988132	0.670297	-0.741951	0.634407	-0.767978	14	14	52.5	47.074	0	201.55	240150000	87853000	152290000	336350000	231090000	105270000	127950000	50571000	77378000	296110000	196940000	99170000	122590000	48654000	73938000	167670000	107670000	59997000
O60669	O60669	Monocarboxylate transporter 2	SLC16A7	308	-0.644803	1.04299	-0.114754	0.470407	NaN	NaN	2	2	4	52.2	0	28.851	84386000	58844000	25541000	105900000	37230000	68666000	119850000	68848000	51004000	128110000	56813000	71301000	27625000	13137000	14488000	39095000	20506000	18589000
O60684;O15131	O60684	Importin subunit alpha-7	KPNA6	309	-0.5174	0.615887	-0.0892366	0.277032	0.263034	0.226755	11	6	27.1	60.029	0	239.99	214930000	127520000	87413000	232410000	103790000	128630000	78019000	41041000	36978000	100860000	45704000	55151000	18166000	8741700	9424600	53139000	28172000	24967000
O60701	O60701	UDP-glucose 6-dehydrogenase	UGDH	310	-0.303276	0.258941	-0.115254	0.0169242	-0.0483226	-0.00252692	36	36	79.8	55.023	0	323.31	10615000000	5965300000	4649900000	10902000000	5034000000	5868300000	6592700000	3514100000	3078700000	6541800000	3367000000	3174800000	4550500000	2316700000	2233800000	4753500000	2408700000	2344800000
O60716	O60716	Catenin delta-1	CTNND1	311	0.139601	-0.270208	0.0153548	-0.22967	0.00662125	-0.0625049	24	24	29.3	108.17	0	323.31	422770000	191620000	231150000	325550000	181390000	144160000	294320000	137120000	157200000	336960000	174820000	162140000	182120000	96998000	85127000	166590000	86808000	79779000
O60725	O60725	Protein-S-isoprenylcysteine O-methyltransferase	ICMT	312	NaN	NaN	NaN	NaN	NaN	NaN	2	2	10.6	31.938	0.0024965	2.4935	8494800	4190100	4304600	8318300	5416300	2901900	0	0	0	0	0	0	0	0	0	0	0	0
O60749	O60749	Sorting nexin-2	SNX2	313	-0.205297	-0.0334071	NaN	NaN	NaN	NaN	7	6	16	58.47	0	15.913	122210000	63510000	58699000	82414000	44979000	37435000	21618000	8444100	13174000	0	0	0	0	0	0	0	0	0
O60762	O60762	Dolichol-phosphate mannosyltransferase subunit 1	DPM1	314	-0.0769345	0.146525	-0.0761738	0.0713507	-1.9227	NaN	8	8	36.5	29.634	0	100.79	139090000	71214000	67878000	155990000	78333000	77654000	72653000	37526000	35127000	84116000	34568000	49548000	50253000	42270000	7982400	0	0	0
O60763	O60763	General vesicular transport factor p115	USO1	315	-0.0455506	0.167743	0.0318186	0.0903115	0.040682	0.16337	11	11	14.9	107.89	0	94.921	194690000	102660000	92026000	176870000	82461000	94411000	68377000	34074000	34304000	110250000	57999000	52250000	61347000	32207000	29140000	84206000	44584000	39622000
O60783	O60783	28S ribosomal protein S14, mitochondrial	MRPS14	316	NaN	NaN	NaN	NaN	NaN	NaN	1	1	10.2	15.139	0.00029691	3.252	15827000	7047100	8779600	19214000	10592000	8621400	9842500	5335800	4506700	7208100	3943300	3264700	0	0	0	3806500	1946700	1859800
O60784	O60784	Target of Myb protein 1	TOM1	317	NaN	-0.506394	-1.05556	NaN	NaN	NaN	4	4	11.2	53.818	0	12.083	6400900	3075300	3325600	44331000	23529000	20802000	31694000	19699000	11995000	12390000	6666500	5723700	0	0	0	3206200	724060	2482100
Q99880;Q99879;Q99877;Q93079;Q5QNW6;P62807;P58876;O60814;P57053	Q99880;Q99879;Q99877;Q93079;Q5QNW6;P62807;P58876;O60814;P57053	Histone H2B type 1-L;Histone H2B type 1-M;Histone H2B type 1-N;Histone H2B type 1-H;Histone H2B type 2-F;Histone H2B type 1-C/E/F/G/I;Histone H2B type 1-D;Histone H2B type 1-K;Histone H2B type F-S	HIST1H2BL;HIST1H2BM;HIST1H2BN;HIST1H2BH;HIST2H2BF;HIST1H2BC;HIST1H2BD;HIST1H2BK;H2BFS	318	-0.166389	0.202136	NaN	NaN	0.0130691	0.107286	2	2	53.2	13.952	0	13.864	439350000	237160000	202180000	722070000	346680000	375390000	58509000	33563000	24947000	0	0	0	160450000	83505000	76947000	238610000	118590000	120020000
O60826	O60826	Coiled-coil domain-containing protein 22	CCDC22	319	0.432318	-0.508958	NaN	0.121546	NaN	NaN	7	7	13.1	70.755	0	10.75	24152000	11182000	12971000	83232000	52324000	30908000	5694500	2497200	3197300	13141000	7457200	5684200	4895900	2230800	2665100	3454700	1838300	1616300
O60831	O60831	PRA1 family protein 2	PRAF2	320	NaN	NaN	NaN	NaN	NaN	0.187514	3	3	20.2	19.258	0	5.0325	0	0	0	4773800	2984900	1789000	0	0	0	4678800	2961200	1717600	0	0	0	13829000	7392500	6436800
O60832	O60832	H/ACA ribonucleoprotein complex subunit 4	DKC1	321	0.141825	-0.0385249	0.00331442	-0.0194189	0.0492126	0.0371714	12	12	34.4	57.673	0	323.31	507930000	257260000	250670000	528500000	276840000	251660000	441120000	223520000	217610000	195820000	99485000	96331000	223320000	115630000	107680000	137010000	66232000	70779000
O60841	O60841	Eukaryotic translation initiation factor 5B	EIF5B	322	0.0683268	-0.123544	0.067914	-0.010832	-0.221253	-0.136521	9	9	9.3	138.83	0	151.45	159010000	78019000	80995000	150160000	82849000	67315000	108300000	54373000	53929000	77681000	42063000	35618000	60446000	30654000	29792000	67485000	38466000	29019000
O60884	O60884	DnaJ homolog subfamily A member 2	DNAJA2	323	-0.437643	0.0370308	NaN	-0.0676515	NaN	-0.200531	4	4	14.1	45.745	0	17.308	62468000	36387000	26082000	30427000	12082000	18345000	13709000	7428900	6279800	25376000	13714000	11662000	0	0	0	40879000	21570000	19309000
Q15059;O60885	Q15059;O60885	Bromodomain-containing protein 3;Bromodomain-containing protein 4	BRD3;BRD4	324	NaN	NaN	NaN	NaN	NaN	NaN	2	2	2.5	79.541	0.010049	1.9225	7673900	4620100	3053800	21830000	17993000	3836600	0	0	0	4210600	2433300	1777400	0	0	0	0	0	0
O60888	O60888	Protein CutA	CUTA	325	1.83402	-1.72566	1.82595	-1.86933	1.33548	-1.63142	4	4	40.8	19.116	0	240.43	77158000	20272000	56887000	169410000	131840000	37578000	92615000	21801000	70815000	224050000	173540000	50509000	27856000	6744200	21112000	67181000	51285000	15895000
O60906	O60906	Sphingomyelin phosphodiesterase 2	SMPD2	326	-0.0173587	-0.301799	NaN	-0.391361	NaN	NaN	3	3	10.9	47.645	0	14.576	32801000	16818000	15984000	31079000	18486000	12593000	13886000	6970000	6915600	40092000	23184000	16908000	6188300	3248600	2939700	0	0	0
O60934	O60934	Nibrin	NBN	327	0.206518	-0.243677	NaN	-0.268348	NaN	NaN	4	4	6.5	84.958	0	17.521	22931000	10848000	12083000	21265000	11462000	9803100	3412800	1457200	1955600	8474400	4982300	3492000	11781000	5513300	6268100	12223000	7557800	4665300
O60936	O60936	Nucleolar protein 3	NOL3	328	1.01849	-1.84565	1.37562	NaN	NaN	NaN	3	3	27.9	22.629	0	70.65	16752000	4393900	12358000	34058000	25898000	8160700	12792000	4016500	8775200	7872700	4602400	3270300	4190600	1431800	2758800	5630900	4469700	1161200
O60942	O60942	mRNA-capping enzyme;Polynucleotide 5-triphosphatase;mRNA guanylyltransferase	RNGTT	329	-0.0277044	-0.0703604	0.066537	NaN	0.668664	-0.720303	7	7	14.6	68.556	0	9.1287	29274000	15738000	13537000	34576000	17435000	17141000	22686000	11788000	10898000	23053000	13751000	9301600	16335000	6574000	9761400	20061000	12693000	7368500
O75037;Q7Z4S6;Q2M1P5;Q86VH2	O75037;Q7Z4S6	Kinesin-like protein KIF21B;Kinesin-like protein KIF21A	KIF21B;KIF21A	330	NaN	NaN	NaN	NaN	NaN	NaN	3	3	2.2	182.66	0.00029507	3.1802	6381100	2884000	3497100	0	0	0	0	0	0	0	0	0	0	0	0	0	0	0
O75052	O75052	Carboxyl-terminal PDZ ligand of neuronal nitric oxide synthase protein	NOS1AP	331	-0.041922	0.111566	0.105276	0.088413	-0.580051	-0.370881	11	11	20.9	56.149	0	30.693	114040000	60852000	53190000	89378000	46887000	42491000	41518000	23552000	17966000	42062000	23855000	18207000	29847000	18690000	11157000	27316000	16326000	10990000
O75054	O75054	Immunoglobulin superfamily member 3	IGSF3	332	0.204266	-0.687823	NaN	NaN	NaN	NaN	4	4	3.6	135.19	0	8.5887	14127000	6504400	7622500	12734000	8509600	4224000	3204100	1673500	1530600	3315600	1677200	1638300	7573300	4302900	3270400	3779000	2527200	1251800
O75063	O75063	Glycosaminoglycan xylosylkinase	FAM20B	333	0.178364	-0.204748	NaN	NaN	NaN	NaN	3	3	9.8	46.432	0	47.278	43018000	23584000	19434000	34453000	20150000	14303000	7993700	3773000	4220700	0	0	0	0	0	0	0	0	0
O75083	O75083	WD repeat-containing protein 1	WDR1	334	0.0628125	-0.0245312	-0.0959591	0.0698396	-0.00888545	0.0839282	19	19	45	66.193	0	323.31	1114100000	570980000	543100000	1026000000	528780000	497220000	654010000	341480000	312540000	528170000	273650000	254520000	410330000	207440000	202890000	326460000	163670000	162790000
O75110;O43861	O75110	Probable phospholipid-transporting ATPase IIA	ATP9A	335	0.210389	-0.20015	0.392537	-0.0941408	NaN	0.72334	11	11	11.5	118.58	0	15.221	76079000	38438000	37640000	142770000	53909000	88861000	48763000	18340000	30423000	18945000	10269000	8675900	0	0	0	29655000	8822300	20832000
O75116	O75116	Rho-associated protein kinase 2	ROCK2	336	0.0871912	-0.517317	0.0193461	-0.459516	0.012068	-0.260722	7	4	6.2	160.9	0	55.507	17826000	7792800	10033000	25165000	14539000	10625000	12568000	6234800	6333000	11760000	7265400	4495100	13963000	7227100	6736300	21422000	10797000	10625000
O75122	O75122	CLIP-associating protein 2	CLASP2	337	NaN	NaN	NaN	NaN	NaN	NaN	3	3	3.1	141.06	0.00028986	3.0125	6670700	3189200	3481600	8188700	4564200	3624500	13300000	6740300	6559800	0	0	0	0	0	0	0	0	0
O75128	O75128	Protein cordon-bleu	COBL	338	NaN	-1.01502	NaN	-1.3321	NaN	-0.396251	3	3	3	135.62	0	11.806	0	0	0	30461000	20874000	9587400	0	0	0	24129000	17944000	6184900	0	0	0	17796000	12047000	5749000
O75131;Q96FN4;Q8IYJ1;Q96A23;O95741;Q86YQ8;Q9HCH3;Q9UBL6	O75131	Copine-3	CPNE3	339	0.0526941	0.0936954	0.0923428	0.0156403	0.0309717	0.0219061	19	19	46.2	60.13	0	192.56	942670000	476400000	466260000	1508300000	744580000	763740000	388340000	200930000	187410000	759200000	407980000	351230000	406900000	213300000	193600000	769940000	299270000	470680000
O75146	O75146	Huntingtin-interacting protein 1-related protein	HIP1R	340	-0.102636	-0.0967766	-0.0872582	-0.100809	-0.144186	-0.0758545	10	10	9.7	119.39	0	48.506	60060000	31606000	28453000	93356000	51070000	42286000	67600000	35077000	32523000	87910000	49876000	38034000	47833000	27440000	20393000	63261000	35231000	28030000
O75150	O75150	E3 ubiquitin-protein ligase BRE1B	RNF40	341	NaN	NaN	NaN	NaN	NaN	NaN	3	2	3.7	113.68	0.0003123	3.8515	3344100	1324900	2019200	0	0	0	26905000	12113000	14793000	0	0	0	0	0	0	0	0	0
O75153	O75153	Clustered mitochondria protein homolog	CLUH	342	0.108357	-0.401425	0.526069	-0.160443	-0.135285	-0.128062	12	12	12.1	146.67	0	61.09	76255000	35646000	40609000	139190000	64999000	74194000	41220000	17283000	23936000	76284000	35516000	40768000	38636000	16838000	21799000	51942000	25112000	26830000
O75165	O75165	DnaJ homolog subfamily C member 13	DNAJC13	343	-0.302671	0.596267	-0.371833	0.0590784	NaN	NaN	6	6	3.3	254.41	0	17.969	16219000	7770800	8448100	11537000	3986800	7549900	20723000	11205000	9517600	12860000	7375000	5484900	0	0	0	0	0	0
O75170	O75170	Serine/threonine-protein phosphatase 6 regulatory subunit 2	PPP6R2	344	0.479127	-0.663991	NaN	-0.919451	0.274411	NaN	6	6	9.6	104.94	0	36.891	19188000	8515400	10672000	56205000	35890000	20315000	10189000	3965100	6223500	61185000	40502000	20684000	21286000	9901800	11385000	14352000	9398400	4953800
O75190;Q8WWF6;Q7Z6W7	O75190;Q8WWF6;Q7Z6W7	DnaJ homolog subfamily B member 6;DnaJ homolog subfamily B member 3;DnaJ homolog subfamily B member 7	DNAJB6;DNAJB3;DNAJB7	345	NaN	-0.285706	NaN	-0.437232	NaN	NaN	2	2	9.8	36.087	0	11.878	20610000	12857000	7753600	34020000	16601000	17419000	11143000	6425100	4717900	21483000	12798000	8685000	6540000	4046800	2493100	17575000	9542600	8032100
O75192	O75192	Peroxisomal membrane protein 11A	PEX11A	346	NaN	NaN	NaN	NaN	NaN	NaN	4	4	23.5	28.353	0	24.542	0	0	0	7686700	3715000	3971700	12475000	4653700	7821700	0	0	0	0	0	0	8700400	4225300	4475100
O75223	O75223	Gamma-glutamylcyclotransferase	GGCT	347	0.212881	NaN	-0.567254	-0.00965501	0.0779266	0.294194	5	5	35.1	21.007	0	64.618	116920000	58566000	58351000	45590000	25740000	19850000	61024000	31155000	29869000	52828000	24157000	28671000	35888000	17333000	18554000	42772000	21042000	21730000
O75251	O75251	NADH dehydrogenase [ubiquinone] iron-sulfur protein 7, mitochondrial	NDUFS7	348	NaN	NaN	NaN	NaN	NaN	NaN	1	1	4.2	23.563	0.0042953	2.2522	0	0	0	14289000	7322600	6966000	0	0	0	33708000	13562000	20146000	0	0	0	0	0	0
O75298	O75298	Reticulon-2	RTN2	349	NaN	NaN	NaN	NaN	NaN	NaN	1	1	1.7	59.263	0.0042941	2.2522	25611000	15986000	9624700	25632000	10557000	15076000	18801000	10527000	8273800	20332000	9940900	10391000	0	0	0	0	0	0
O75306	O75306	NADH dehydrogenase [ubiquinone] iron-sulfur protein 2, mitochondrial	NDUFS2	350	-0.0120389	0.0173518	NaN	-0.0244139	NaN	NaN	10	10	27.9	52.545	0	55.406	172810000	86751000	86058000	182160000	93863000	88300000	21314000	9977900	11336000	58251000	30955000	27297000	18879000	7114400	11764000	11059000	5960800	5098100
O75323	O75323	Protein NipSnap homolog 2	GBAS	351	NaN	NaN	NaN	NaN	NaN	NaN	1	1	5.9	33.742	0.0011451	2.8884	0	0	0	29869000	6046000	23823000	0	0	0	0	0	0	0	0	0	0	0	0
O75340	O75340	Programmed cell death protein 6	PDCD6	352	0.152508	0.0366088	-0.195401	0.0210533	0.00273846	0.161178	4	4	22	21.868	0	19.857	96928000	46447000	50481000	78231000	38063000	40168000	70481000	38070000	32410000	139080000	71804000	67275000	31761000	15007000	16754000	67266000	33979000	33287000
O75347	O75347	Tubulin-specific chaperone A	TBCA	353	-0.0522665	-0.155277	NaN	-0.202505	NaN	-0.040126	5	5	38.9	12.855	0	19.419	76845000	41976000	34869000	64851000	36236000	28615000	7533900	4343400	3190400	59313000	37478000	21835000	18219000	9702200	8517300	25644000	12919000	12725000
O75348	O75348	V-type proton ATPase subunit G 1	ATP6V1G1	354	NaN	-1.86166	1.18047	-1.69614	0.190299	-0.889022	3	3	28.8	13.757	0	323.31	17906000	6421000	11485000	111750000	80975000	30778000	43554000	13162000	30392000	86180000	67404000	18776000	43556000	20680000	22877000	50491000	33591000	16900000
O75351	O75351	Vacuolar protein sorting-associated protein 4B	VPS4B	355	NaN	NaN	NaN	NaN	NaN	NaN	2	2	12.6	49.301	0	36.001	0	0	0	0	0	0	17656000	8647900	9008400	9534500	5506700	4027700	0	0	0	4408200	2481400	1926700
O75352	O75352	Mannose-P-dolichol utilization defect 1 protein	MPDU1	356	0.152897	-0.370378	0.892508	-0.896791	0.23131	0.392757	4	4	21.1	26.638	0	47.637	182290000	83538000	98756000	180190000	109140000	71049000	369850000	126690000	243160000	270230000	185470000	84765000	49209000	22291000	26918000	28001000	12550000	15451000
O75362	O75362	Zinc finger protein 217	ZNF217	357	0.26111	-0.311793	0.43328	-0.812764	0.0607391	-0.696447	10	10	12.1	115.27	0	23.376	109390000	51414000	57974000	99433000	53467000	45966000	24468000	12082000	12387000	21656000	14497000	7158800	44796000	22360000	22436000	32554000	19733000	12820000
O75363	O75363	Breast carcinoma-amplified sequence 1	BCAS1	358	0.937194	-0.632785	0.50518	-0.251504	0.588613	-0.131408	11	11	25.2	61.708	0	122.66	348700000	129180000	219520000	408600000	255510000	153090000	265760000	117550000	148210000	158610000	91075000	67531000	172320000	70692000	101630000	115590000	63661000	51926000
O75367	O75367	Core histone macro-H2A.1	H2AFY	359	-0.108456	0.0285691	0.032242	-0.0257644	-0.0346332	-0.0160888	15	13	50.3	39.617	0	323.31	726810000	387560000	339250000	1242800000	627860000	614920000	901170000	457260000	443910000	1028600000	546230000	482420000	661160000	337020000	324140000	818490000	427940000	390550000
O75369	O75369	Filamin-B	FLNB	360	0.119423	-0.250989	-0.0277632	-0.194377	0.0378742	-0.154345	103	93	47.2	278.16	0	323.31	6213500000	3051500000	3162000000	6295500000	3493900000	2801600000	3922100000	2005800000	1916300000	4190300000	2298300000	1891900000	3240400000	1627700000	1612700000	3878800000	2102800000	1776100000
O75380	O75380	NADH dehydrogenase [ubiquinone] iron-sulfur protein 6, mitochondrial	NDUFS6	361	0.240009	-0.301301	0.212632	-0.173612	-0.24313	-0.0288961	3	3	24.2	13.711	0	9.0835	58023000	27968000	30055000	38900000	23071000	15829000	36684000	16419000	20264000	61508000	35062000	26446000	10070000	5341400	4728300	27926000	14787000	13139000
O75385	O75385	Serine/threonine-protein kinase ULK1	ULK1	362	NaN	-1.04507	NaN	NaN	NaN	NaN	4	4	6.2	112.63	0	51.291	5812400	2571000	3241500	16193000	12630000	3563200	5927500	2681600	3245800	0	0	0	0	0	0	0	0	0
O75390	O75390	Citrate synthase, mitochondrial	CS	363	0.0450235	-0.121518	-0.0043925	0.0060466	0.033793	0.0514416	19	19	58.4	51.712	0	323.31	1341200000	622410000	718800000	1551900000	846500000	705370000	914000000	479660000	434340000	877290000	451460000	425840000	516070000	266710000	249360000	495250000	266680000	228560000
O75396	O75396	Vesicle-trafficking protein SEC22b	SEC22B	364	-0.274843	0.328262	-0.0472937	0.182692	0.0922074	0.0377336	10	10	39.5	24.593	0	323.31	787430000	444520000	342910000	780980000	364280000	416690000	477770000	250340000	227430000	688090000	361970000	326110000	214410000	109290000	105120000	333270000	172170000	161100000
O75400	O75400	Pre-mRNA-processing factor 40 homolog A	PRPF40A	365	0.301939	-0.3311	0.609755	-0.433	-0.0350469	-0.240895	3	3	4.1	108.8	0	10.456	58994000	26650000	32344000	78687000	46726000	31961000	39487000	17541000	21946000	30396000	17544000	12852000	40997000	20381000	20615000	71402000	41254000	30147000
O75431	O75431	Metaxin-2	MTX2	366	-0.104325	0.032524	NaN	-0.0724524	-0.141812	NaN	4	4	23.2	29.763	0	47.498	87575000	44750000	42826000	83456000	41149000	42307000	12920000	7669400	5250600	42077000	23463000	18615000	28966000	16154000	12812000	0	0	0
O75436	O75436	Vacuolar protein sorting-associated protein 26A	VPS26A	367	0.913646	-0.98017	0.961031	-0.838125	-0.792907	0.0177795	17	15	57.8	38.169	0	323.31	1341200000	656790000	684360000	1857800000	1348300000	509550000	516990000	233290000	283700000	583220000	444260000	138950000	130570000	115470000	15092000	13753000	6624200	7129100
O75438	O75438	NADH dehydrogenase [ubiquinone] 1 beta subcomplex subunit 1	NDUFB1	368	-0.506906	0.168514	0.270947	0.111031	-0.097718	-0.329812	5	5	70.7	6.9611	0	52.602	138180000	79161000	59018000	103360000	52079000	51281000	52218000	24452000	27766000	71527000	46640000	24886000	42076000	25629000	16447000	16172000	9844700	6327500
O75439	O75439	Mitochondrial-processing peptidase subunit beta	PMPCB	369	0.437547	-0.427576	0.451541	-0.693854	-0.0391325	-0.288258	10	10	25.6	54.366	0	49.334	197040000	87414000	109620000	222810000	133270000	89532000	128230000	57388000	70844000	87567000	55679000	31888000	30128000	15380000	14748000	27001000	14675000	12326000
O75448	O75448	Mediator of RNA polymerase II transcription subunit 24	MED24	370	NaN	NaN	NaN	NaN	NaN	NaN	2	2	2.5	110.3	0.00086705	2.9841	2492300	1219800	1272400	0	0	0	0	0	0	0	0	0	0	0	0	0	0	0
O75475	O75475	PC4 and SFRS1-interacting protein	PSIP1	371	-0.0637559	-0.354206	NaN	NaN	NaN	NaN	3	3	9.1	60.103	0	45.544	36642000	20038000	16603000	52086000	28777000	23309000	22586000	11786000	10801000	17964000	10666000	7298300	15705000	8972300	6732700	14749000	8270700	6478100
O75477	O75477	Erlin-1	ERLIN1	372	0.336855	0.694836	-0.00652125	NaN	NaN	NaN	4	4	21.6	39.171	0	8.9564	34256000	17728000	16529000	46303000	20523000	25780000	23748000	13055000	10693000	0	0	0	0	0	0	7727600	4030900	3696800
O75486	O75486	Transcription initiation protein SPT3 homolog	SUPT3H	373	NaN	NaN	NaN	NaN	NaN	NaN	1	1	3.8	35.792	0	6.1864	10536000	3704600	6831600	9591600	4210900	5380700	0	0	0	0	0	0	0	0	0	0	0	0
O75489	O75489	NADH dehydrogenase [ubiquinone] iron-sulfur protein 3, mitochondrial	NDUFS3	374	0.278698	-0.325322	0.0230425	NaN	0.0244615	NaN	5	5	26.1	30.241	0	43.074	61405000	29627000	31778000	62913000	35018000	27895000	48162000	24622000	23540000	13490000	7496000	5994000	25747000	13512000	12235000	0	0	0
O75494;Q8WXF0	O75494;Q8WXF0	Serine/arginine-rich splicing factor 10;Serine/arginine-rich splicing factor 12	SRSF10;SRSF12	375	NaN	-0.973469	NaN	0.42374	NaN	NaN	4	4	18.7	31.3	0	12.429	5166300	1460500	3705800	72320000	44704000	27617000	0	0	0	30938000	13459000	17479000	0	0	0	20152000	11043000	9109100
O75531	O75531	Barrier-to-autointegration factor;Barrier-to-autointegration factor, N-terminally processed	BANF1	376	-0.0297942	0.159242	-0.336555	0.504061	NaN	0.286053	5	5	50.6	10.058	0	108.51	137020000	74330000	62690000	335760000	168510000	167250000	66416000	42679000	23737000	180070000	76863000	103210000	21429000	13707000	7722600	42615000	20281000	22334000
O75533	O75533	Splicing factor 3B subunit 1	SF3B1	377	-0.0934172	-0.103364	0.0951818	-0.205646	-0.147538	-0.00137118	31	31	33.7	145.83	0	323.31	576680000	263140000	313540000	644790000	297630000	347160000	367240000	146130000	221110000	412350000	188460000	223890000	152250000	79446000	72808000	167460000	84529000	82929000
O75534	O75534	Cold shock domain-containing protein E1	CSDE1	378	-0.7016	0.540325	-0.478447	0.200881	-0.480438	-0.32829	19	19	25.1	88.884	0	62.296	394650000	256870000	137780000	416810000	186080000	230720000	162860000	96553000	66309000	132460000	63847000	68615000	124750000	76403000	48350000	127660000	78529000	49128000
O75569	O75569	Interferon-inducible double-stranded RNA-dependent protein kinase activator A	PRKRA	379	0.712464	-0.723873	0.464564	-0.368234	0.202261	-0.40679	9	9	43.5	34.404	0	138.78	120280000	47639000	72639000	142090000	81059000	61030000	43294000	18703000	24591000	80154000	50866000	29287000	23708000	10932000	12776000	28839000	17458000	11381000
O75582;O75676	O75582;O75676	Ribosomal protein S6 kinase alpha-5;Ribosomal protein S6 kinase alpha-4	RPS6KA5;RPS6KA4	380	NaN	NaN	NaN	NaN	NaN	NaN	2	2	2.7	89.864	0.0011261	2.681	3121000	1088300	2032700	0	0	0	0	0	0	9340500	6065700	3274800	0	0	0	0	0	0
O75607	O75607	Nucleoplasmin-3	NPM3	381	NaN	NaN	NaN	NaN	NaN	NaN	1	1	8.4	19.343	0.00029138	3.0667	8183500	3320600	4862900	7442600	4374100	3068500	0	0	0	0	0	0	0	0	0	0	0	0
O75608	O75608	Acyl-protein thioesterase 1	LYPLA1	382	-0.245814	-0.0397701	-0.200647	0.0817487	-0.148913	-0.163478	4	4	28.3	24.669	0	177.3	156430000	84510000	71919000	144250000	75216000	69031000	150690000	75000000	75689000	100710000	48334000	52371000	60921000	32137000	28784000	23731000	14730000	9000700
O75643	O75643	U5 small nuclear ribonucleoprotein 200 kDa helicase	SNRNP200	383	0.173	-0.142369	0.0972062	-0.0725131	-0.0551266	-0.0641631	54	54	31	244.5	0	323.31	668690000	329330000	339370000	678500000	361400000	317100000	298250000	149790000	148460000	344930000	196350000	148580000	114210000	59999000	54209000	647920000	497630000	150290000
O75663	O75663	TIP41-like protein	TIPRL	384	0.624896	-0.763318	0.597984	-0.512637	0.14496	NaN	6	6	33.1	31.444	0	46.455	82487000	40503000	41984000	38135000	23863000	14272000	29965000	11811000	18154000	22334000	14597000	7736800	26094000	10678000	15416000	14638000	8026400	6612100
O75683	O75683	Surfeit locus protein 6	SURF6	385	NaN	-0.378626	NaN	NaN	NaN	NaN	3	3	7.8	41.45	0.00032852	4.6827	10781000	3885200	6895900	16070000	8980600	7089700	0	0	0	0	0	0	0	0	0	0	0	0
O75688	O75688	Protein phosphatase 1B	PPM1B	386	0.317536	-0.0640877	NaN	NaN	NaN	NaN	3	3	16.7	52.642	0	38	16627000	7094100	9532500	26247000	14774000	11473000	0	0	0	0	0	0	0	0	0	0	0	0
O75694	O75694	Nuclear pore complex protein Nup155	NUP155	387	0.13014	-0.0353722	0.11929	-0.259167	0.371503	-0.201676	11	11	9.6	155.2	0	55.826	111760000	52173000	59584000	85992000	44646000	41346000	42777000	20678000	22098000	74048000	40447000	33601000	34857000	15514000	19343000	57451000	31308000	26143000
O75717	O75717	WD repeat and HMG-box DNA-binding protein 1	WDHD1	388	NaN	NaN	NaN	NaN	NaN	NaN	1	1	1.3	125.97	0.00029078	3.0447	7773000	4822300	2950700	0	0	0	0	0	0	0	0	0	0	0	0	0	0	0
O75746	O75746	Calcium-binding mitochondrial carrier protein Aralar1	SLC25A12	389	NaN	0.12618	NaN	NaN	NaN	NaN	2	2	9.6	74.761	0.0080898	2.0352	0	0	0	17740000	7260500	10480000	0	0	0	0	0	0	0	0	0	0	0	0
O75815	O75815	Breast cancer anti-estrogen resistance protein 3	BCAR3	390	NaN	NaN	NaN	NaN	NaN	NaN	1	1	2.4	92.565	0.0061105	2.1832	8707500	2679800	6027700	0	0	0	0	0	0	0	0	0	0	0	0	0	0	0
O75818	O75818	Ribonuclease P protein subunit p40	RPP40	391	1.74584	-1.5147	1.02963	-1.29531	NaN	-1.46236	6	6	23.4	41.833	0	323.31	71882000	13889000	57994000	326460000	163910000	162550000	25176000	10967000	14208000	43842000	32870000	10972000	11402000	3177400	8224900	63077000	46202000	16875000
O75821	O75821	Eukaryotic translation initiation factor 3 subunit G	EIF3G	392	0.143002	-0.397486	0.331934	0.026021	0.116764	0.0896338	7	7	23.8	35.611	0	191.38	230620000	103620000	126990000	250420000	131620000	118810000	176860000	82634000	94228000	154570000	69579000	84991000	93350000	47888000	45462000	107370000	52817000	54555000
O75828	O75828	Carbonyl reductase [NADPH] 3	CBR3	393	0.503043	0.342669	-0.0284105	0.377179	-0.167685	0.143132	3	3	20.9	30.85	0	78.17	62966000	22148000	40818000	172500000	103720000	68779000	45208000	23971000	21237000	26742000	12770000	13972000	21545000	11654000	9890800	63973000	29535000	34438000
O75832	O75832	26S proteasome non-ATPase regulatory subunit 10	PSMD10	394	0.479334	-0.2541	0.201006	-0.0310761	0.101919	-0.0295291	5	5	25.2	24.428	0	11.223	91713000	39810000	51903000	57244000	29621000	27623000	41562000	19853000	21709000	16814000	8633800	8180000	23016000	11293000	11723000	14425000	7428000	6997400
O75843	O75843	AP-1 complex subunit gamma-like 2	AP1G2	395	-0.144473	0.225275	-0.0629872	-0.256028	NaN	NaN	8	8	11.5	87.116	0	40.729	65470000	33200000	32271000	59236000	30359000	28877000	16140000	8702200	7438300	14179000	8316900	5862200	0	0	0	0	0	0
O75844	O75844	CAAX prenyl protease 1 homolog	ZMPSTE24	396	-0.399692	0.34426	-0.0718003	0.175045	0.154065	0.0265876	16	16	37.9	54.812	0	323.31	555360000	309060000	246300000	591520000	253580000	337940000	346210000	146910000	199300000	309660000	155960000	153700000	58116000	27259000	30857000	85125000	39258000	45867000
O75874	O75874	Isocitrate dehydrogenase [NADP] cytoplasmic	IDH1	397	0.179256	-0.137521	-0.146499	0.116232	-0.0418032	-0.0625351	18	18	55.1	46.659	0	323.31	1614600000	773480000	841100000	1952100000	1040600000	911460000	1125800000	598470000	527320000	1028900000	529990000	498950000	694750000	366300000	328450000	623880000	331410000	292460000
O75880	O75880	Protein SCO1 homolog, mitochondrial	SCO1	398	-0.373103	NaN	NaN	NaN	NaN	NaN	2	2	12	33.814	0	6.7958	25157000	13878000	11278000	10548000	5869800	4678100	0	0	0	0	0	0	0	0	0	0	0	0
O75884	O75884	Putative hydrolase RBBP9	RBBP9	399	-0.496794	-0.301995	NaN	NaN	NaN	NaN	3	3	25.8	21	0	4.9927	41797000	22884000	18913000	29036000	15998000	13038000	5805800	3380300	2425400	10670000	5183200	5486500	0	0	0	0	0	0
O75886	O75886	Signal transducing adapter molecule 2	STAM2	400	-0.528095	0.992841	NaN	NaN	NaN	NaN	3	2	8.8	58.164	0	28.434	43894000	28758000	15136000	25711000	10356000	15355000	0	0	0	0	0	0	0	0	0	0	0	0
O75907	O75907	Diacylglycerol O-acyltransferase 1	DGAT1	401	NaN	NaN	NaN	NaN	NaN	NaN	1	1	4.3	55.278	0	10.853	8887900	3904000	4983800	9391100	5300400	4090800	0	0	0	10531000	5843700	4687100	0	0	0	0	0	0
O75909	O75909	Cyclin-K	CCNK	402	NaN	-0.0922786	NaN	NaN	NaN	NaN	3	3	6.6	64.239	0	6.4453	0	0	0	17010000	9027200	7982600	0	0	0	10204000	6167700	4036400	0	0	0	0	0	0
O75915	O75915	PRA1 family protein 3	ARL6IP5	403	-0.512102	0.135929	-0.190108	-0.200001	-0.0597506	-0.0905264	5	5	28.2	21.614	0	66.767	86823000	53931000	32892000	71440000	35479000	35961000	64049000	32179000	31870000	165260000	92164000	73093000	65751000	34334000	31417000	77754000	40940000	36814000
O75934	O75934	Pre-mRNA-splicing factor SPF27	BCAS2	404	NaN	-1.34865	NaN	NaN	NaN	NaN	2	2	13.8	26.131	0.00031095	3.7972	50430000	36166000	14264000	35566000	27021000	8545700	0	0	0	0	0	0	0	0	0	0	0	0
O75935	O75935	Dynactin subunit 3	DCTN3	405	NaN	NaN	NaN	NaN	NaN	NaN	1	1	4.8	21.119	0.0063694	2.1755	0	0	0	0	0	0	0	0	0	0	0	0	0	0	0	1951600	1951600	0
O75940	O75940	Survival of motor neuron-related-splicing factor 30	SMNDC1	406	NaN	-1.09249	NaN	NaN	NaN	NaN	2	2	10.1	26.711	0.001397	2.5818	0	0	0	30506000	23524000	6981200	0	0	0	0	0	0	0	0	0	0	0	0
O75947	O75947	ATP synthase subunit d, mitochondrial	ATP5H	407	0.285816	-0.0718457	NaN	NaN	NaN	NaN	2	2	15.5	18.491	0	6.8882	32359000	13649000	18710000	87495000	45594000	41901000	0	0	0	0	0	0	0	0	0	0	0	0
O75955	O75955	Flotillin-1	FLOT1	408	2.16443	-2.03949	2.5177	-2.38745	NaN	-0.167685	26	26	67.9	47.355	0	323.31	1818400000	373200000	1445200000	1557500000	1258100000	299420000	1001600000	167760000	833790000	1626800000	1367700000	259080000	20256000	10997000	9259300	32779000	17068000	15711000
O76003	O76003	Glutaredoxin-3	GLRX3	409	0.0901759	-0.183294	0.0149266	0.161436	-0.0163515	0.240375	14	14	48.1	37.432	0	187.62	297760000	154340000	143430000	338290000	198010000	140270000	72490000	38644000	33846000	59324000	29153000	30171000	27727000	15560000	12167000	23308000	11025000	12282000
O76021	O76021	Ribosomal L1 domain-containing protein 1	RSL1D1	410	0.226632	-0.314679	0.0356239	-0.0416547	0.0142124	0.018919	18	18	37.8	54.972	0	299.67	313490000	148890000	164610000	541930000	304310000	237620000	416090000	170380000	245710000	319120000	146000000	173110000	257520000	130550000	126970000	179570000	93836000	85736000
O76024	O76024	Wolframin	WFS1	411	-0.0438838	-0.276765	-0.0678481	-0.291698	NaN	0.201006	10	10	13.1	100.29	0	32.481	193460000	104130000	89325000	194950000	107410000	87542000	149100000	75739000	73365000	123730000	69814000	53915000	16922000	8750300	8171300	27039000	13496000	13544000
O76027	O76027	Annexin A9	ANXA9	412	-1.00104	0.586981	NaN	-0.394828	NaN	NaN	3	3	15.4	38.363	0	37.496	24589000	17770000	6819400	24075000	9345300	14730000	14239000	7803700	6435000	13914000	8704600	5209700	7637700	3940700	3696900	5460400	3409600	2050900
O76041	O76041	Nebulette	NEBL	413	NaN	0.133432	NaN	NaN	-0.234958	NaN	2	2	2.3	116.45	0.00031496	3.9726	0	0	0	24200000	11947000	12253000	14748000	7004600	7742900	11789000	5769500	6020000	14328000	7154700	7173100	7165600	3171700	3993800
O76061	O76061	Stanniocalcin-2	STC2	414	-0.538681	0.377846	-0.429343	-0.126029	NaN	NaN	5	5	22.2	33.248	0	139.26	503630000	306960000	196670000	690550000	319410000	371140000	48374000	29932000	18441000	63988000	36560000	27428000	6489200	3401300	3087900	4203600	2970700	1232900
O76062	O76062	Delta(14)-sterol reductase	TM7SF2	415	0.471135	-0.410217	0.52697	-0.433916	0.281431	-0.428508	6	6	12	46.405	0	71.128	269170000	117110000	152060000	257350000	150970000	106380000	164100000	69137000	94960000	174770000	106060000	68715000	182100000	83571000	98532000	137580000	81716000	55863000
O76071	O76071	Probable cytosolic iron-sulfur protein assembly protein CIAO1	CIAO1	416	-0.356347	0.321235	NaN	NaN	0.177599	-0.0655967	6	6	27.7	37.84	0	70.048	34123000	19096000	15026000	47918000	21037000	26881000	0	0	0	8906300	4125100	4781200	26172000	13475000	12697000	34168000	16337000	17831000
O76094	O76094	Signal recognition particle subunit SRP72	SRP72	417	-0.0472043	-0.0604273	0.0123541	0.116764	NaN	-0.0556063	11	11	23.1	74.605	0	196.53	154730000	79642000	75088000	256180000	131390000	124790000	87148000	43262000	43886000	62725000	31129000	31597000	19098000	10344000	8754200	21531000	11111000	10420000
O94760	O94760	N(G),N(G)-dimethylarginine dimethylaminohydrolase 1	DDAH1	418	-0.298087	-0.0476217	-0.0749728	-0.361843	-0.0760978	-0.275454	8	8	28.8	31.121	0	11.384	60202000	35818000	24384000	98152000	49561000	48591000	56902000	31315000	25587000	44448000	20795000	23653000	20837000	11389000	9448100	19080000	10918000	8162400
O94762	O94762	ATP-dependent DNA helicase Q5	RECQL5	419	NaN	-0.516718	NaN	-0.709859	NaN	NaN	4	4	4.6	108.86	0	5.164	3912700	1967600	1945100	8444400	5163700	3280700	0	0	0	8454600	4843900	3610700	4021100	1568400	2452700	7713700	4622500	3091300
O94763	O94763	Unconventional prefoldin RPB5 interactor 1	URI1	420	NaN	NaN	NaN	NaN	NaN	NaN	2	2	5.8	59.832	0	6.9042	10585000	5987300	4597500	6304500	4851400	1453100	14823000	8259600	6563300	3261200	2410500	850690	0	0	0	0	0	0
O94766	O94766	Galactosylgalactosylxylosylprotein 3-beta-glucuronosyltransferase 3	B3GAT3	421	-0.178388	NaN	NaN	NaN	NaN	NaN	3	3	11.3	37.121	0	4.9555	31116000	16954000	14162000	6549300	4097400	2451900	16659000	7359800	9299000	18678000	9205800	9471900	0	0	0	0	0	0
O94776	O94776	Metastasis-associated protein MTA2	MTA2	422	0.105946	-0.278059	0.0621218	-0.255615	0.133958	NaN	8	7	13	75.022	0	38.941	138820000	63283000	75538000	140610000	79291000	61322000	88599000	46237000	42362000	72455000	44141000	28315000	34396000	16696000	17700000	4644500	2355400	2289100
O94804	O94804	Serine/threonine-protein kinase 10	STK10	423	0.709732	NaN	0.812621	-0.392535	NaN	NaN	4	3	5.2	112.13	0	7.1236	22653000	8811600	13841000	10481000	7289600	3191700	25174000	6477700	18696000	8546800	5833600	2713200	0	0	0	0	0	0
O94822	O94822	E3 ubiquitin-protein ligase listerin	LTN1	424	-0.569993	0.603597	-0.246806	-0.109203	-0.189746	NaN	8	8	5.6	200.55	0	30.759	54609000	33604000	21005000	31171000	12557000	18614000	24737000	12878000	11858000	20952000	11833000	9118500	8808000	4160200	4647900	0	0	0
O94826	O94826	Mitochondrial import receptor subunit TOM70	TOMM70A	425	-0.152628	0.337426	-0.181657	0.288181	0.16221	0.0608775	11	11	22.2	67.454	0	48.66	231720000	128890000	102830000	451120000	291040000	160070000	164450000	89642000	74808000	103770000	46279000	57494000	25697000	11771000	13926000	51513000	26819000	24693000
O94832	O94832	Unconventional myosin-Id	MYO1D	426	0.0561673	-0.0485315	0.154583	-0.0960516	0.0854246	-0.0729228	17	17	22.3	116.2	0	161.49	183530000	90812000	92715000	205380000	104730000	100650000	125090000	59665000	65429000	185810000	97954000	87851000	70742000	35926000	34815000	69265000	35814000	33450000
O94855	O94855	Protein transport protein Sec24D	SEC24D	427	0.0963968	-0.354649	NaN	-0.173661	NaN	-0.402741	6	6	7.7	113.01	0	46.35	79687000	39225000	40462000	90333000	48593000	41740000	29687000	11870000	17817000	50107000	29285000	20822000	18039000	9587400	8451700	29101000	18705000	10396000
O94874	O94874	E3 UFM1-protein ligase 1	UFL1	428	0.13606	0.583134	0.437228	0.402831	-0.337412	0.274172	16	16	25.9	89.594	0	112.14	100240000	49177000	51066000	193380000	115080000	78304000	55521000	23393000	32128000	104200000	47488000	56709000	73351000	38310000	35041000	73478000	36580000	36898000
O94880	O94880	PHD finger protein 14	PHF14	429	NaN	NaN	NaN	0.223052	NaN	-0.00103915	3	3	4.3	100.05	0	5.1151	19569000	10809000	8760500	4599800	1824100	2775800	12306000	6584100	5722300	8242700	3803500	4439300	10324000	5666200	4657400	5742100	3040100	2702000
O94885	O94885	SAM and SH3 domain-containing protein 1	SASH1	430	NaN	NaN	NaN	NaN	NaN	NaN	1	1	1.4	136.65	0.0048103	2.2217	0	0	0	6742600	5202300	1540400	0	0	0	0	0	0	0	0	0	0	0	0
O94886	O94886	CSC1-like protein 1	TMEM63A	431	NaN	NaN	NaN	NaN	NaN	NaN	2	2	2.4	92.125	0.00029516	3.1821	5762400	3041700	2720700	0	0	0	5714900	2662600	3052300	6509700	3981800	2527900	0	0	0	3123700	2279400	844320
O94888	O94888	UBX domain-containing protein 7	UBXN7	432	NaN	-0.777616	NaN	NaN	NaN	NaN	5	5	13.1	54.862	0	27.194	7442200	2904500	4537800	21888000	13587000	8301300	68406000	32250000	36156000	0	0	0	0	0	0	0	0	0
O94901	O94901	SUN domain-containing protein 1	SUN1	433	1.09024	-0.878825	NaN	-0.694391	NaN	NaN	8	8	13.2	90.063	0	35.29	29521000	12516000	17005000	26800000	16593000	10207000	9373300	4520100	4853200	27333000	17428000	9904900	0	0	0	15122000	11196000	3925500
O94903	O94903	Proline synthase co-transcribed bacterial homolog protein	PROSC	434	0.0575542	-0.533117	NaN	-0.319856	NaN	-0.205913	5	5	23.6	30.344	0	8.8298	44787000	22874000	21913000	55655000	35446000	20209000	14047000	6816400	7230100	29121000	17419000	11702000	6851500	3132400	3719100	20654000	12082000	8572300
O94905	O94905	Erlin-2	ERLIN2	435	-0.190635	0.0426443	-3.07497	NaN	NaN	NaN	10	7	41.6	37.839	0	34.141	64944000	36288000	28656000	183690000	88162000	95524000	354860000	344490000	10375000	6686200	4048500	2637800	287930000	283210000	4720300	5453300	2870800	2582500
O94906	O94906	Pre-mRNA-processing factor 6	PRPF6	436	-0.226713	0.105812	-0.252604	0.238298	-0.139395	-0.0303393	26	26	31.1	106.92	0	45.625	333380000	178670000	154710000	329960000	166320000	163640000	317910000	174600000	143320000	179270000	87448000	91822000	150420000	82962000	67454000	142660000	79637000	63026000
O94919	O94919	Endonuclease domain-containing 1 protein	ENDOD1	437	1.09923	NaN	NaN	NaN	NaN	NaN	4	4	8.8	55.016	0	5.1549	36146000	14048000	22098000	0	0	0	4192100	1372000	2820100	0	0	0	0	0	0	0	0	0
O94923	O94923	D-glucuronyl C5-epimerase	GLCE	438	NaN	NaN	NaN	NaN	NaN	NaN	1	1	1.6	70.1	0.0061121	2.1841	6609200	3708500	2900600	6380300	2929100	3451200	0	0	0	2992000	1741700	1250300	0	0	0	0	0	0
O94925	O94925	Glutaminase kidney isoform, mitochondrial	GLS	439	-0.67183	0.523361	-0.25858	0.0851526	NaN	NaN	5	5	10.6	73.46	0	16.896	23806000	13771000	10035000	19081000	9107300	9974200	11955000	6112200	5842700	11919000	6356400	5562400	2976600	1180500	1796100	3355700	1770500	1585200
O94955	O94955	Rho-related BTB domain-containing protein 3	RHOBTB3	440	NaN	-0.323895	NaN	NaN	NaN	NaN	2	2	6.1	69.413	0	13.576	0	0	0	21331000	11869000	9461900	0	0	0	0	0	0	0	0	0	0	0	0
O94966	O94966	Ubiquitin carboxyl-terminal hydrolase 19	USP19	441	NaN	NaN	0.297837	NaN	NaN	NaN	1	1	0.9	145.65	0.00029665	3.2303	15437000	7901800	7535100	0	0	0	20657000	8363300	12294000	23149000	14058000	9091400	7092700	3046200	4046400	20783000	16744000	4038900
O94967	O94967	WD repeat-containing protein 47	WDR47	442	0.652693	-0.737158	0.362666	-0.509389	0.355467	-0.448843	3	3	3.9	101.95	0	8.9096	26267000	12156000	14112000	23730000	13552000	10179000	26924000	9978100	16946000	14048000	9618400	4429700	13687000	6581500	7105700	30803000	18559000	12244000
O94972	O94972	E3 ubiquitin-protein ligase TRIM37	TRIM37	443	NaN	-0.947528	NaN	NaN	NaN	NaN	4	4	5.8	107.9	0	9.2093	10855000	3924800	6930400	49383000	31352000	18032000	13202000	7448300	5753200	9248300	7133800	2114500	0	0	0	0	0	0
O94973	O94973	AP-2 complex subunit alpha-2	AP2A2	444	-0.322307	0.383608	-0.179792	0.016639	0.0996318	NaN	12	12	27.5	103.96	0	146.06	178800000	99617000	79186000	189920000	93273000	96648000	129900000	67877000	62028000	74833000	41912000	32921000	14674000	5718100	8955700	0	0	0
O94979	O94979	Protein transport protein Sec31A	SEC31A	445	-0.212818	0.25411	0.0251707	-0.00929199	0.127633	-0.0717093	21	21	23.4	133.01	0	323.31	419940000	241470000	178470000	438610000	212590000	226010000	205840000	105870000	99962000	191320000	84978000	106350000	67364000	32518000	34847000	166530000	83539000	82993000
O95049	O95049	Tight junction protein ZO-3	TJP3	446	NaN	NaN	NaN	-0.123764	0.482745	0.123401	3	3	4	101.4	0	4.9797	0	0	0	11981000	5824700	6155900	0	0	0	12985000	7673900	5310700	36909000	16770000	20139000	22228000	11410000	10817000
O95071	O95071	E3 ubiquitin-protein ligase UBR5	UBR5	447	NaN	NaN	NaN	NaN	NaN	NaN	2	2	1	309.35	0.001137	2.8261	0	0	0	8882900	4390800	4492100	6800500	2217800	4582600	0	0	0	0	0	0	0	0	0
O95084	O95084	Serine protease 23	PRSS23	448	NaN	0.312201	-0.999135	NaN	NaN	NaN	2	2	7.8	43.001	0	5.1414	6978900	4693600	2285300	18189000	8126500	10062000	88018000	72806000	15212000	0	0	0	0	0	0	0	0	0
O95104;Q9UPN6	O95104;Q9UPN6	Splicing factor, arginine/serine-rich 15;Protein SCAF8	SCAF4;SCAF8	449	NaN	NaN	NaN	NaN	NaN	NaN	2	2	1.7	125.87	0.00057904	2.9999	5938000	1808500	4129500	0	0	0	0	0	0	27698000	7340900	20357000	0	0	0	0	0	0
O95139	O95139	NADH dehydrogenase [ubiquinone] 1 beta subcomplex subunit 6	NDUFB6	450	NaN	NaN	NaN	NaN	NaN	NaN	1	1	10.2	15.489	0.00033058	4.8164	21664000	15326000	6338000	21392000	4359100	17033000	0	0	0	0	0	0	0	0	0	0	0	0
O95140	O95140	Mitofusin-2	MFN2	451	-0.135443	NaN	NaN	NaN	NaN	NaN	3	3	5.3	86.401	0	5.6457	22889000	11140000	11749000	0	0	0	4586300	2294400	2291800	5961900	3225200	2736700	0	0	0	0	0	0
O95155	O95155	Ubiquitin conjugation factor E4 B	UBE4B	452	NaN	-0.254307	NaN	0.251325	NaN	NaN	6	6	6.4	146.18	0	11.248	3559300	2040600	1518700	42809000	20802000	22007000	25344000	7180100	18164000	33927000	12918000	21009000	13601000	5676600	7924300	0	0	0
O95159	O95159	Zinc finger protein-like 1	ZFPL1	453	-0.0484271	0.381173	-0.12213	0.297954	-0.0326248	0.0309717	4	4	15.2	34.114	0	45.384	226290000	102610000	123690000	204150000	106290000	97863000	95869000	49126000	46743000	113800000	58509000	55290000	40401000	21112000	19289000	92318000	47957000	44361000
O95163	O95163	Elongator complex protein 1	IKBKAP	454	NaN	NaN	NaN	NaN	NaN	-0.439031	4	4	3.9	150.25	0.00032552	4.5276	4115000	2849100	1265900	3890600	1973000	1917700	3789800	2707000	1082800	0	0	0	3891300	2207900	1683400	9028600	6528100	2500500
O95168	O95168	NADH dehydrogenase [ubiquinone] 1 beta subcomplex subunit 4	NDUFB4	455	-0.447525	-0.351406	-0.486651	-0.437721	NaN	-0.317229	3	3	26.4	15.208	0	5.3061	68039000	35804000	32235000	35849000	18932000	16916000	19956000	11281000	8675200	46994000	27734000	19259000	23591000	13058000	10533000	37891000	21737000	16154000
O95169	O95169	NADH dehydrogenase [ubiquinone] 1 beta subcomplex subunit 8, mitochondrial	NDUFB8	456	-0.154121	-0.433195	NaN	NaN	NaN	NaN	2	2	17.7	21.766	0	17.549	22630000	12394000	10235000	24561000	13785000	10776000	9109600	3786600	5323100	8113800	5356500	2757200	7297600	3672700	3624900	4732100	2080700	2651400
O95182	O95182	NADH dehydrogenase [ubiquinone] 1 alpha subcomplex subunit 7	NDUFA7	457	-0.0461909	NaN	NaN	NaN	NaN	NaN	1	1	9.7	12.551	0.0095756	1.9529	8924500	4245000	4679500	5192800	3091100	2101700	5201300	2292700	2908600	3681300	2119700	1561700	2253100	1133000	1120100	0	0	0
O95197	O95197	Reticulon-3	RTN3	458	0.436695	-0.425153	0.727964	-0.694391	0.37729	-0.345693	2	2	1.3	112.61	0	9.9855	721360000	312300000	409070000	517470000	294610000	222860000	197090000	76081000	121010000	391490000	245140000	146350000	205460000	84504000	120950000	234480000	127260000	107220000
O95202	O95202	LETM1 and EF-hand domain-containing protein 1, mitochondrial	LETM1	459	-0.21215	0.383276	-0.0153596	0.154454	0.104068	0.100036	9	9	16.4	83.353	0	26.549	38406000	20454000	17952000	60208000	30742000	29466000	27278000	13125000	14153000	47480000	26311000	21169000	61781000	30503000	31278000	30967000	15578000	15389000
O95218	O95218	Zinc finger Ran-binding domain-containing protein 2	ZRANB2	460	NaN	NaN	NaN	NaN	NaN	NaN	2	2	6.1	37.404	0.00030303	3.4792	16821000	9919500	6901700	12400000	4357900	8042400	0	0	0	7189000	2874400	4314600	0	0	0	7816100	3421500	4394600
O95219	O95219	Sorting nexin-4	SNX4	461	-0.0868904	0.123931	-0.464445	-0.17498	-0.149777	0.111031	3	3	9.1	51.908	0	66.938	43598000	22661000	20937000	21472000	11179000	10293000	35648000	19960000	15688000	32572000	18670000	13902000	41240000	20300000	20941000	16293000	8289100	8004200
O95232	O95232	Luc7-like protein 3	LUC7L3	462	0.519743	-0.0516384	NaN	0.0672257	NaN	NaN	3	3	7.2	51.466	0	5.7015	38216000	16360000	21856000	28800000	15034000	13766000	0	0	0	22702000	10275000	12427000	0	0	0	0	0	0
O95238	O95238	SAM pointed domain-containing Ets transcription factor	SPDEF	463	NaN	0.737168	NaN	NaN	NaN	NaN	3	3	10.4	37.517	0.00030266	3.4685	0	0	0	18156000	6371400	11785000	0	0	0	5837300	3810100	2027200	0	0	0	3189400	1683900	1505600
O95243	O95243	Methyl-CpG-binding domain protein 4	MBD4	464	0.965249	-1.54338	0.689568	-0.926536	NaN	-0.442712	6	6	12.6	66.05	0	30.222	30450000	11355000	19095000	9948500	6305700	3642800	25141000	9091000	16050000	12503000	8859900	3643500	6303100	2426700	3876400	12485000	7557000	4928200
O95249	O95249	Golgi SNAP receptor complex member 1	GOSR1	465	NaN	NaN	NaN	NaN	NaN	NaN	1	1	4.4	28.612	0.0002936	3.1365	5032600	1843700	3188900	0	0	0	0	0	0	5035600	2084600	2951000	2785700	1213200	1572500	3772700	1755200	2017500
O95251	O95251	Histone acetyltransferase KAT7	KAT7	466	NaN	NaN	-0.0710271	0.25689	NaN	NaN	4	4	8.2	70.642	0	14.954	11099000	4539400	6559400	11798000	5649200	6148900	33124000	18404000	14720000	28316000	13658000	14658000	0	0	0	0	0	0
O95260	O95260	Arginyl-tRNA--protein transferase 1	ATE1	467	0.155102	NaN	NaN	NaN	0.0409626	NaN	2	2	5	59.09	0	7.5564	93763000	51156000	42607000	0	0	0	65012000	35392000	29620000	41469000	21265000	20203000	64358000	33766000	30592000	0	0	0
O95292	O95292	Vesicle-associated membrane protein-associated protein B/C	VAPB	468	0.108357	-0.314051	0.0430645	-0.194361	0.120352	-0.176984	8	8	39.9	27.228	0	95.813	389410000	197910000	191500000	554210000	304860000	249350000	197470000	102140000	95332000	163290000	93027000	70267000	207170000	108460000	98703000	169130000	89590000	79535000
O95295	O95295	SNARE-associated protein Snapin	SNAPIN	469	NaN	NaN	NaN	NaN	NaN	NaN	1	1	19.1	14.874	0	19.106	12472000	5487800	6984700	15674000	8889000	6784800	0	0	0	0	0	0	0	0	0	0	0	0
O95298	O95298	NADH dehydrogenase [ubiquinone] 1 subunit C2	NDUFC2	470	NaN	NaN	NaN	NaN	NaN	NaN	1	1	10.1	14.187	0.00031546	3.9857	40120000	21272000	18847000	22691000	11918000	10773000	0	0	0	9152600	4785800	4366800	0	0	0	15955000	8261800	7693000
O95299	O95299	NADH dehydrogenase [ubiquinone] 1 alpha subcomplex subunit 10, mitochondrial	NDUFA10	471	-0.0504277	0.13711	-0.180888	0.0316775	-0.0871969	-0.0659893	7	7	26.8	40.75	0	222.4	183440000	94591000	88844000	171290000	90995000	80294000	143050000	75853000	67201000	146460000	73175000	73280000	111710000	59065000	52647000	25042000	11710000	13331000
O95336	O95336	6-phosphogluconolactonase	PGLS	472	0.238298	-0.520418	0.186754	-0.352621	-0.0476963	-0.228706	9	9	44.6	27.547	0	52.671	149950000	68105000	81850000	196700000	116170000	80527000	115930000	55349000	60579000	110940000	65955000	44984000	99379000	50088000	49291000	132650000	74220000	58429000
O95340	O95340	Bifunctional 3-phosphoadenosine 5-phosphosulfate synthase 2;Sulfate adenylyltransferase;Adenylyl-sulfate kinase	PAPSS2	473	-0.0312678	0.0546401	-0.0489494	-0.0326838	-0.254393	-0.0245459	12	11	23.5	69.5	0	97.13	395300000	203150000	192150000	468810000	234830000	233980000	386250000	201120000	185130000	138190000	74138000	64054000	153100000	81240000	71859000	64159000	34576000	29583000
O95347	O95347	Structural maintenance of chromosomes protein 2	SMC2	474	0.565792	-0.112771	-0.0165704	NaN	0.286526	-0.182573	7	7	8.3	135.65	0	13.241	16578000	6565500	10012000	20875000	11970000	8905100	15470000	6887000	8582700	5001000	2405800	2595200	11834000	5800200	6033500	32313000	14115000	18198000
O95352	O95352	Ubiquitin-like modifier-activating enzyme ATG7	ATG7	475	0.0302654	-0.411637	0.315102	NaN	-0.153222	NaN	10	10	16.6	77.959	0	201.61	166930000	101880000	65052000	138060000	78697000	59368000	46346000	22130000	24216000	0	0	0	11305000	4330500	6974400	0	0	0
O95363	O95363	Phenylalanine--tRNA ligase, mitochondrial	FARS2	476	0.901108	NaN	0.300534	NaN	NaN	NaN	3	3	8	52.356	0.00031867	4.1489	16586000	4440500	12145000	0	0	0	8348700	3048400	5300200	8765400	4732900	4032500	0	0	0	0	0	0
O95365	O95365	Zinc finger and BTB domain-containing protein 7A	ZBTB7A	477	-0.317283	0.254594	NaN	NaN	NaN	NaN	2	2	5	61.438	0.0095706	1.9508	43894000	24412000	19483000	45958000	23060000	22898000	0	0	0	0	0	0	0	0	0	0	0	0
O95372	O95372	Acyl-protein thioesterase 2	LYPLA2	478	0.032524	0.0687396	0.0848807	-0.129939	-0.0822399	NaN	5	5	29.4	24.737	0	323.31	158500000	79220000	79283000	131330000	71515000	59817000	100210000	52727000	47481000	117860000	69948000	47910000	81779000	40799000	40980000	7375100	4061400	3313600
O95373	O95373	Importin-7	IPO7	479	0.273814	-0.302831	0.286763	-0.341501	0.0628125	0.0114957	18	17	23.1	119.52	0	323.31	345620000	164230000	181390000	288510000	174010000	114490000	189600000	92794000	96811000	205470000	113450000	92014000	174160000	118240000	55912000	101630000	55562000	46064000
O95394	O95394	Phosphoacetylglucosamine mutase	PGM3	480	0.681044	-0.251212	0.514804	-0.269373	0.186374	0.067088	12	12	24.2	59.851	0	30.753	183740000	74862000	108870000	195430000	106310000	89121000	168450000	76354000	92091000	136930000	68177000	68751000	104540000	52113000	52428000	99909000	51972000	47937000
O95396	O95396	Adenylyltransferase and sulfurtransferase MOCS3;Molybdopterin-synthase adenylyltransferase;Molybdopterin-synthase sulfurtransferase	MOCS3	481	-0.635764	0.513086	-0.320973	NaN	NaN	NaN	9	9	30	49.669	0	86.666	146290000	95587000	50706000	69259000	28673000	40586000	20382000	9345500	11037000	0	0	0	0	0	0	0	0	0
O95425	O95425	Supervillin	SVIL	482	0.877744	-0.829742	0.785174	-0.997953	-1.48875	-0.4617	9	9	4.5	247.74	0	24.045	74975000	27944000	47031000	90174000	60170000	30003000	32096000	14128000	17968000	37584000	24193000	13391000	43526000	34254000	9271300	35608000	20225000	15383000
O95433	O95433	Activator of 90 kDa heat shock protein ATPase homolog 1	AHSA1	483	0.0817487	0.111432	-0.12422	0.242084	-0.192728	0.697863	8	8	31.7	38.274	0	168.02	320390000	171120000	149270000	333490000	187460000	146030000	178480000	103920000	74559000	95451000	56022000	39429000	60646000	38534000	22111000	43834000	24210000	19624000
O95453	O95453	Poly(A)-specific ribonuclease PARN	PARN	484	0.687777	-0.825926	NaN	NaN	NaN	NaN	4	4	7.4	73.45	0	9.4273	47151000	19222000	27929000	25192000	16950000	8242300	0	0	0	11929000	6360200	5568900	6797000	2953100	3843900	9420400	4459400	4960900
O95456	O95456	Proteasome assembly chaperone 1	PSMG1	485	-0.0465038	-0.0034666	-0.228114	-0.0715425	0.0545011	-0.107524	3	3	14.2	32.854	0	48.914	54408000	29425000	24983000	82137000	42075000	40063000	69175000	38472000	30704000	53628000	29226000	24401000	36467000	18138000	18329000	31988000	17890000	14098000
O95470	O95470	Sphingosine-1-phosphate lyase 1	SGPL1	486	-0.330574	0.396817	0.366812	-0.156659	-0.139379	-0.0646157	23	23	45.4	63.523	0	323.31	1943300000	1105400000	837900000	2220800000	971440000	1249400000	1496200000	686470000	809690000	1655400000	923420000	732000000	119480000	64628000	54851000	130030000	64251000	65779000
O95471	O95471	Claudin-7	CLDN7	487	NaN	NaN	NaN	NaN	NaN	NaN	1	1	8.1	22.418	0.0063308	2.1201	0	0	0	0	0	0	0	0	0	0	0	0	0	0	0	3582900	1093000	2489900
O95478	O95478	Ribosome biogenesis protein NSA2 homolog	NSA2	488	NaN	NaN	NaN	NaN	NaN	NaN	2	2	10	30.065	0.0003012	3.4213	0	0	0	5895200	2904000	2991200	0	0	0	7491700	4737900	2753800	0	0	0	7253200	4208200	3045100
O95486	O95486	Protein transport protein Sec24A	SEC24A	489	-0.0351505	0.00230651	0.00733906	0.565987	0.74743	NaN	8	8	10.5	119.75	0	75.644	56428000	28169000	28259000	78038000	36002000	42036000	84625000	41215000	43410000	43672000	23056000	20616000	46664000	24561000	22103000	2572600	1519000	1053700
O95487	O95487	Protein transport protein Sec24B	SEC24B	490	-0.336318	-0.137918	0.1333	-0.0151701	NaN	0.108892	3	3	2.3	137.42	0	7.1632	31692000	17332000	14360000	31171000	18254000	12917000	10300000	4349600	5950300	16914000	9127900	7786100	3625100	1804900	1820100	14846000	7727300	7118400
O95528	O95528	Solute carrier family 2, facilitated glucose transporter member 10	SLC2A10	491	NaN	NaN	NaN	0.171207	NaN	NaN	2	2	3	56.911	0.009578	1.9533	4466000	2105000	2361000	6784700	3421400	3363300	7933600	3989900	3943700	10849000	5572700	5276700	0	0	0	0	0	0
O95563	O95563	Mitochondrial pyruvate carrier 2	MPC2	492	-0.299756	0.326422	-0.119981	-0.110324	NaN	-0.0980885	2	2	17.3	14.279	0	10.982	40809000	20377000	20432000	14942000	6286100	8655700	41734000	17761000	23973000	21310000	10440000	10869000	13821000	6267300	7553800	15304000	8775300	6528500
O95571	O95571	Persulfide dioxygenase ETHE1, mitochondrial	ETHE1	493	-0.305842	0.250113	NaN	NaN	NaN	NaN	3	3	16.5	27.873	0	12.128	22626000	12431000	10195000	29438000	14415000	15023000	9941900	4954400	4987500	5582200	2701100	2881100	0	0	0	3848900	1833800	2015100
O95573;O60488	O95573	Long-chain-fatty-acid--CoA ligase 3	ACSL3	494	-0.317642	0.145351	-0.4518	NaN	NaN	NaN	9	9	17.1	80.419	0	16.507	97460000	57304000	40156000	102040000	48501000	53540000	36549000	21589000	14961000	4899400	3063600	1835800	12934000	6624700	6309200	4991700	2468700	2523000
O95602	O95602	DNA-directed RNA polymerase I subunit RPA1	POLR1A	495	NaN	NaN	NaN	NaN	NaN	NaN	2	2	1.5	194.81	0.0035509	2.3766	0	0	0	0	0	0	4408400	1498900	2909500	3561400	1622300	1939100	0	0	0	0	0	0
O95630	O95630	STAM-binding protein	STAMBP	496	0.187134	0.130667	NaN	0.0554733	NaN	-0.298761	6	6	18.4	48.076	0	36.537	59101000	32092000	27009000	24450000	11496000	12954000	0	0	0	15264000	7511400	7752500	0	0	0	16046000	9190200	6855800
O95671	O95671	N-acetylserotonin O-methyltransferase-like protein	ASMTL	497	0.716684	-0.687892	0.645056	-0.59719	0.426855	-0.416	20	20	47.7	68.856	0	259.61	504900000	199130000	305770000	486190000	299820000	186370000	254260000	105570000	148680000	220140000	142590000	77556000	156570000	70108000	86458000	69581000	40403000	29178000
O95674	O95674	Phosphatidate cytidylyltransferase 2	CDS2	498	-0.0625049	-0.0300446	NaN	-0.176479	NaN	NaN	3	2	12.8	51.417	0	84.17	49775000	27719000	22056000	38409000	21895000	16514000	38770000	20254000	18515000	44638000	26453000	18185000	12374000	6179400	6194100	6721300	4243300	2478000
O95685	O95685	Protein phosphatase 1 regulatory subunit 3D	PPP1R3D	499	1.08862	-1.1449	1.28036	-1.45886	0.213876	-0.358972	9	9	38.1	32.559	0	36.195	239220000	115230000	123990000	185200000	128570000	56630000	96441000	33855000	62586000	59670000	46241000	13429000	45221000	21118000	24103000	47921000	29563000	18358000
O95696	O95696	Bromodomain-containing protein 1	BRD1	500	NaN	-0.329178	NaN	NaN	NaN	NaN	3	3	2.6	119.52	0.00030248	3.4658	6481600	2541600	3940000	10158000	6071300	4086500	0	0	0	0	0	0	0	0	0	0	0	0
O95716;P20337;Q96E17	O95716	Ras-related protein Rab-3D	RAB3D	501	0.0353423	0.286999	NaN	0.312201	NaN	0.232047	4	3	29.2	24.267	0	22.602	52806000	26307000	26499000	160190000	71223000	88968000	0	0	0	41763000	18930000	22832000	7641200	3773900	3867300	29230000	14246000	14983000
O95747	O95747	Serine/threonine-protein kinase OSR1	OXSR1	502	0.276318	0.117429	0.41792	-0.0216286	0.123931	-0.132483	9	6	21.1	58.022	0	89.545	138530000	67974000	70557000	146360000	75393000	70969000	102770000	45794000	56980000	105810000	52887000	52925000	49590000	24435000	25155000	94143000	51296000	42847000
O95758	O95758	Polypyrimidine tract-binding protein 3	PTBP3	503	0.182311	-0.289334	0.131458	-0.258805	NaN	-0.129118	9	9	31.3	59.689	0	152.74	87449000	43681000	43768000	137950000	74300000	63649000	69711000	28135000	41576000	78066000	44112000	33954000	13521000	6141400	7379600	65301000	35619000	29682000
O95772	O95772	MLN64 N-terminal domain homolog	STARD3NL	504	2.69147	-2.15162	2.52629	-2.70322	NaN	NaN	2	2	9.8	26.654	0	13.631	32803000	5129800	27673000	45603000	35848000	9755100	54463000	10854000	43608000	34093000	29565000	4528100	0	0	0	0	0	0
O95782	O95782	AP-2 complex subunit alpha-1	AP2A1	505	-0.285179	0.372952	-0.0338944	0.156655	0.0304067	0.0652966	36	28	46.5	107.54	0	311.44	945610000	536490000	409110000	858440000	389780000	468660000	439810000	235210000	204590000	589350000	300590000	288750000	194250000	94861000	99393000	193850000	87472000	106370000
O95786	O95786	Probable ATP-dependent RNA helicase DDX58	DDX58	506	-0.0437798	0.337768	NaN	NaN	NaN	NaN	4	4	5.1	106.6	0	8.2964	20872000	12237000	8634800	20860000	10080000	10780000	6741300	3407100	3334200	7684600	4360900	3323700	0	0	0	0	0	0
O95793	O95793	Double-stranded RNA-binding protein Staufen homolog 1	STAU1	507	1.25029	-1.36476	0.929867	-1.1328	0.515813	-0.708373	8	7	19.1	63.182	0	64.209	225690000	69509000	156180000	254820000	182010000	72813000	198190000	70324000	127870000	195790000	138010000	57776000	94511000	41667000	52844000	62333000	40925000	21408000
O95817	O95817	BAG family molecular chaperone regulator 3	BAG3	508	0.842215	-1.03827	0.371392	-0.741035	0.125122	-0.3876	13	13	26.4	61.594	0	147.46	238350000	90135000	148210000	1039600000	255870000	783680000	208280000	93372000	114910000	775020000	200040000	574980000	149400000	72735000	76665000	675810000	114320000	561490000
O95822	O95822	Malonyl-CoA decarboxylase, mitochondrial	MLYCD	509	0.288418	NaN	0.358171	NaN	-0.168025	NaN	3	3	8.5	55.003	0	8.8547	27922000	12620000	15301000	0	0	0	27316000	12184000	15133000	9801900	5620000	4181900	13879000	7703300	6175500	6095900	3431400	2664500
O95831	O95831	Apoptosis-inducing factor 1, mitochondrial	AIFM1	510	-0.128677	0.0578315	0.195726	0.0750534	-0.177327	0.0508847	15	15	29.9	66.9	0	123.56	267540000	134110000	133430000	350770000	165210000	185560000	147470000	65453000	82015000	185590000	97869000	87724000	94538000	43677000	50861000	117540000	50055000	67481000
O95833	O95833	Chloride intracellular channel protein 3	CLIC3	511	-0.386638	0.263395	-0.0806523	0.187008	-0.182377	-0.0156367	12	12	72.9	26.648	0	176.18	409280000	235610000	173670000	512810000	239760000	273060000	276490000	150850000	125630000	359920000	177280000	182640000	227020000	124300000	102720000	279030000	146610000	132420000
O95834;Q6ZMW3;Q05BV3	O95834	Echinoderm microtubule-associated protein-like 2	EML2	512	0.0382958	0.173255	0.0745054	0.262072	-0.0421746	-0.0556363	16	14	29.6	70.678	0	204.82	221970000	117150000	104820000	231340000	114400000	116940000	160410000	83563000	76843000	145050000	76749000	68305000	131400000	68763000	62635000	95473000	49294000	46179000
O95837	O95837	Guanine nucleotide-binding protein subunit alpha-14	GNA14	513	NaN	NaN	NaN	NaN	NaN	NaN	1	1	13.2	41.57	0.0019509	2.5431	9189900	5050000	4139900	0	0	0	0	0	0	0	0	0	6794400	3705400	3089000	0	0	0
O95848	O95848	Uridine diphosphate glucose pyrophosphatase	NUDT14	514	NaN	NaN	NaN	NaN	NaN	NaN	3	3	17.1	24.118	0.00032362	4.3945	21062000	14978000	6084300	0	0	0	0	0	0	10295000	3135100	7159400	0	0	0	41885000	4954400	36930000
O95857	O95857	Tetraspanin-13	TSPAN13	515	NaN	NaN	NaN	NaN	NaN	NaN	1	1	10.3	22.147	0	31.492	8226500	4997600	3228900	8439100	4390300	4048800	0	0	0	0	0	0	0	0	0	9713100	5234400	4478700
O95861	O95861	3(2),5-bisphosphate nucleotidase 1	BPNT1	516	0.374066	-0.215999	0.120086	0.0186342	NaN	NaN	7	7	27.9	33.392	0	96.356	195780000	87435000	108340000	205420000	116300000	89125000	88722000	43439000	45282000	66663000	39258000	27405000	11731000	6651000	5079700	19429000	11202000	8227400
O95865	O95865	N(G),N(G)-dimethylarginine dimethylaminohydrolase 2	DDAH2	517	-0.0540178	0.0112093	-0.165111	0.0251707	-0.0950035	-0.0276456	9	9	52.3	29.644	0	247.28	178480000	93539000	84946000	210120000	107130000	102990000	111570000	60931000	50637000	108050000	57907000	50148000	37562000	20736000	16826000	63654000	36693000	26961000
O95870	O95870	Abhydrolase domain-containing protein 16A	ABHD16A	518	0.392098	-0.314194	0.521453	-0.575551	-0.244207	-0.527013	8	8	15.4	63.243	0	18.121	45327000	21882000	23444000	69216000	44773000	24442000	56653000	30039000	26614000	19029000	12255000	6774200	16103000	10333000	5769400	23216000	14410000	8805800
O95985	O95985	DNA topoisomerase 3-beta-1	TOP3B	519	NaN	NaN	NaN	NaN	NaN	NaN	1	1	1.7	96.661	0.00030798	3.6624	6124500	2785000	3339500	6814100	3553900	3260200	0	0	0	0	0	0	0	0	0	0	0	0
O95989	O95989	Diphosphoinositol polyphosphate phosphohydrolase 1	NUDT3	520	NaN	1.04796	NaN	NaN	NaN	NaN	1	1	9.9	19.471	0.0011249	2.6661	14399000	6280600	8118000	31990000	11624000	20367000	0	0	0	0	0	0	0	0	0	0	0	0
O95994	O95994	Anterior gradient protein 2 homolog	AGR2	521	0.140517	-0.0935096	0.28404	-0.093017	-0.0220974	0.0229004	11	10	65.7	19.979	0	323.31	938890000	449750000	489140000	1195100000	603790000	591330000	644540000	311950000	332590000	692620000	365400000	327220000	572120000	292110000	280010000	985160000	495330000	489830000
O96000	O96000	NADH dehydrogenase [ubiquinone] 1 beta subcomplex subunit 10	NDUFB10	522	-0.40526	0.509138	0.0776532	-0.0474875	-0.121643	0.243547	7	7	50	20.776	0	47.598	389460000	227500000	161970000	399110000	171490000	227630000	168470000	80462000	88005000	166280000	88137000	78144000	54463000	27429000	27034000	35034000	16391000	18643000
O96005	O96005	Cleft lip and palate transmembrane protein 1	CLPTM1	523	-0.151731	0.25532	-0.151298	-0.0774672	-0.177686	0.0381553	10	10	13.9	76.096	0	71.158	140020000	79211000	60805000	190000000	91781000	98222000	182330000	96153000	86181000	192720000	98335000	94381000	53441000	30355000	23086000	62117000	33526000	28591000
O96007	O96007	Molybdopterin synthase catalytic subunit	MOCS2	524	NaN	-0.711535	NaN	-0.478547	NaN	NaN	2	2	18.6	20.944	0	30.387	14821000	5474000	9347100	36418000	22817000	13601000	13223000	6050300	7172600	19367000	11565000	7802100	11035000	5460100	5575100	9733600	5294800	4438800
O96008	O96008	Mitochondrial import receptor subunit TOM40 homolog	TOMM40	525	0.433066	-0.479331	0.595408	-0.662483	0.164786	0.0318186	8	8	28.3	37.893	0	323.31	659630000	289240000	370390000	558040000	335670000	222370000	439000000	178880000	260130000	493090000	305750000	187340000	187260000	93270000	93992000	149200000	74229000	74969000
O96011	O96011	Peroxisomal membrane protein 11B	PEX11B	526	-0.00401631	-0.0145287	0.487075	-0.0995099	0.349931	-0.124519	10	10	44.8	28.431	0	69.579	338440000	176840000	161610000	396270000	201850000	194430000	149960000	68549000	81407000	193040000	106010000	87036000	41731000	19517000	22214000	70517000	37492000	33026000
O96013;Q9P286;Q9NQU5	O96013;Q9P286	Serine/threonine-protein kinase PAK 4;Serine/threonine-protein kinase PAK 7	PAK4;PAK7	527	0.354903	NaN	NaN	NaN	NaN	NaN	4	4	10.5	64.071	0	95.258	22236000	10565000	11671000	19108000	9977900	9129800	6971300	3410900	3560400	0	0	0	0	0	0	0	0	0
O96019;O94805	O96019	Actin-like protein 6A	ACTL6A	528	-0.224267	0.232661	0.181929	0.596458	0.18409	-0.0225955	11	11	39.4	47.46	0	323.31	204700000	111950000	92751000	275770000	132950000	142820000	207730000	107740000	99989000	124350000	63919000	60434000	89175000	48665000	40510000	43882000	21021000	22862000
P00167	P00167	Cytochrome b5	CYB5A	529	NaN	NaN	NaN	NaN	NaN	NaN	1	1	10.4	15.33	0.00029394	3.1564	12825000	5900900	6924400	11468000	5597100	5870500	0	0	0	0	0	0	0	0	0	0	0	0
P00338;Q6ZMR3;P07864;P07195	P00338	L-lactate dehydrogenase A chain	LDHA	530	-0.0740006	0.288181	0.0267293	0.106482	0.0213375	0.0723116	24	24	66.9	36.688	0	323.31	4993700000	2603300000	2390400000	5300900000	2443800000	2857100000	3886500000	2047300000	1839200000	3223000000	1688900000	1534100000	2310500000	1199300000	1111200000	1914700000	975250000	939480000
P00367;P49448	P00367;P49448	Glutamate dehydrogenase 1, mitochondrial;Glutamate dehydrogenase 2, mitochondrial	GLUD1;GLUD2	531	0.0990932	-0.052461	-0.0597957	0.0384361	0.0380147	0.0082	25	25	60.6	61.397	0	323.31	1745600000	859100000	886470000	1948400000	1055000000	893470000	893410000	470360000	423050000	929660000	491460000	438200000	425110000	217780000	207330000	563710000	289180000	274530000
P00387	P00387	NADH-cytochrome b5 reductase 3;NADH-cytochrome b5 reductase 3 membrane-bound form;NADH-cytochrome b5 reductase 3 soluble form	CYB5R3	532	-0.317589	0.0850168	-0.516904	-0.206379	-0.319838	-0.256442	10	10	55.8	34.234	0	190.16	130020000	74463000	55552000	177440000	86643000	90798000	67223000	39539000	27684000	81742000	41933000	39810000	28614000	17064000	11550000	51921000	30624000	21297000
P00390	P00390	Glutathione reductase, mitochondrial	GSR	533	0.355355	-0.384038	0.286763	-0.360657	0.108759	-0.22393	12	12	29.7	56.256	0	114.17	403970000	187180000	216790000	412410000	246280000	166130000	168560000	79197000	89363000	190220000	114210000	76011000	163810000	85466000	78342000	100540000	57189000	43348000
P00395	P00395	Cytochrome c oxidase subunit 1	MT-CO1	534	0.0705267	-0.118931	NaN	NaN	NaN	NaN	3	3	7.6	57.041	0.00033322	4.921	125460000	60079000	65382000	126550000	67311000	59237000	71460000	34274000	37186000	17396000	9403600	7992200	0	0	0	39325000	20674000	18652000
P00403	P00403	Cytochrome c oxidase subunit 2	MT-CO2	535	0.090447	-0.261016	-0.0276309	-0.0891138	-0.0940022	-0.0767063	5	5	26.4	25.565	0	323.31	540650000	282600000	258050000	476690000	243730000	232950000	198650000	98008000	100640000	164450000	88350000	76099000	96205000	52557000	43648000	80296000	41894000	38403000
P00414	P00414	Cytochrome c oxidase subunit 3	MT-CO3	536	-0.0333038	-0.308555	-0.0209258	-0.254599	-0.0770715	-0.161621	1	1	5.4	29.95	0	7.9863	175700000	94515000	81180000	142880000	79030000	63846000	46972000	23580000	23392000	218270000	125760000	92516000	258770000	135310000	123460000	403000000	214310000	188690000
P00441	P00441	Superoxide dismutase [Cu-Zn]	SOD1	537	NaN	NaN	NaN	NaN	NaN	NaN	1	1	21.4	15.936	0	128.13	16666000	9287400	7378300	19266000	11135000	8131200	18760000	9931700	8828000	17924000	10037000	7887600	7794700	4498000	3296700	11682000	7243700	4438400
P00491	P00491	Purine nucleoside phosphorylase	PNP	538	0.319155	-0.123182	0.197362	-0.146164	0.0861043	0.0549179	15	15	69.9	32.118	0	245.29	289770000	134690000	155080000	312380000	178070000	134320000	210910000	114110000	96801000	216460000	109120000	107330000	112150000	57700000	54451000	148540000	63020000	85517000
P00492	P00492	Hypoxanthine-guanine phosphoribosyltransferase	HPRT1	539	0.146655	-0.0216872	-0.0784114	0.137635	0.0528332	-0.12803	9	9	51.4	24.579	0	48.666	354140000	162710000	191420000	385790000	190330000	195460000	183040000	91375000	91663000	166480000	87911000	78565000	101530000	51043000	50482000	100830000	52943000	47890000
P00505	P00505	Aspartate aminotransferase, mitochondrial	GOT2	540	-0.147282	0.282855	0.0480967	0.0835197	-0.00628942	0.0361869	21	21	62.8	47.517	0	323.31	1236100000	665870000	570250000	1876300000	836880000	1039400000	645520000	333480000	312040000	885100000	467150000	417950000	486570000	250360000	236220000	629730000	323710000	306010000
P00558;P07205	P00558	Phosphoglycerate kinase 1	PGK1	541	-0.0542725	0.09815	-0.138457	0.175429	-0.106281	0.0180643	32	32	78.9	44.614	0	323.31	4965000000	2607500000	2357500000	5706600000	2824400000	2882200000	2550300000	1410700000	1139600000	3644700000	1824400000	1820300000	1794900000	973400000	821470000	2717100000	1396300000	1320900000
P00568	P00568	Adenylate kinase isoenzyme 1	AK1	542	-0.0912639	0.124328	NaN	NaN	NaN	NaN	5	5	37.6	21.635	0	20.061	79816000	42515000	37301000	63555000	31070000	32485000	8001000	3119800	4881300	0	0	0	0	0	0	0	0	0
P00846	P00846	ATP synthase subunit a	MT-ATP6	543	-0.00398733	-0.172474	NaN	NaN	NaN	-0.0202966	1	1	4.4	24.817	0.00033124	4.8432	25709000	12498000	13211000	38004000	18043000	19962000	16306000	7635900	8670000	12273000	6833800	5438900	10571000	5322200	5248400	27277000	13912000	13365000
P00918	P00918	Carbonic anhydrase 2	CA2	544	-0.0139023	-0.309485	0.0224743	-0.348776	-0.0447318	-0.170232	10	10	43.1	29.246	0	78.948	436210000	223510000	212690000	606950000	334290000	272660000	175020000	98976000	76043000	201920000	123580000	78341000	135160000	71724000	63441000	211680000	114690000	96990000
P00966	P00966	Argininosuccinate synthase	ASS1	545	-0.222919	-0.0575418	-0.285056	-0.188069	-0.0452527	-0.31937	17	17	51.5	46.53	0	283.1	624420000	346270000	278150000	591720000	298460000	293260000	233280000	139560000	93718000	257280000	149000000	108280000	192630000	96138000	96497000	973230000	896860000	76369000
P01011	P01011	Alpha-1-antichymotrypsin;Alpha-1-antichymotrypsin His-Pro-less	SERPINA3	546	NaN	-0.230144	NaN	NaN	NaN	NaN	2	2	4.5	47.65	0.00030148	3.4304	4429400	2048500	2380900	12007000	6566100	5441000	0	0	0	0	0	0	0	0	0	2614100	1465300	1148800
P01033	P01033	Metalloproteinase inhibitor 1	TIMP1	547	NaN	NaN	NaN	NaN	NaN	NaN	1	1	7.7	23.171	0.00029446	3.1757	0	0	0	11644000	3785600	7858800	0	0	0	0	0	0	0	0	0	0	0	0
P01034	P01034	Cystatin-C	CST3	548	NaN	-0.52108	NaN	NaN	NaN	NaN	2	2	19.2	15.799	0.0040617	2.322	9909300	3977300	5932000	21104000	12834000	8269700	0	0	0	0	0	0	0	0	0	0	0	0
P01111	P01111	GTPase NRas	NRAS	549	0.678883	-0.848921	0.648557	-0.674844	-0.61668	-0.143548	4	1	32.3	21.229	0	68.847	266980000	111740000	155240000	377140000	230970000	146170000	155630000	67454000	88173000	229920000	150870000	79047000	124040000	73100000	50936000	143950000	76490000	67457000
P02144	P02144	Myoglobin	MB	550	0.0886844	0.0366088	-0.0270133	-0.069134	-0.00913223	NaN	4	4	30.5	17.184	0	19.663	24481000	11881000	12600000	24077000	10983000	13094000	32487000	19243000	13244000	14573000	7454500	7118600	13554000	6230000	7324100	6272300	3473000	2799400
P02545	P02545	Prelamin-A/C;Lamin-A/C	LMNA	551	0.322159	-0.227827	0.227987	-0.132214	0.0221902	0.0197731	47	45	59.8	74.139	0	323.31	4566400000	2131900000	2434500000	5525700000	3067100000	2458600000	2575300000	1225800000	1349500000	2359900000	1302000000	1057800000	1796800000	841400000	955450000	1964600000	1015900000	948770000
P02786	P02786	Transferrin receptor protein 1;Transferrin receptor protein 1, serum form	TFRC	552	0.291132	-0.163446	0.293017	0.315798	-0.203651	-0.0951422	14	14	25	84.87	0	50.116	135130000	68639000	66493000	208030000	80131000	127900000	48569000	22725000	25844000	76877000	41996000	34881000	38640000	19542000	19098000	72139000	36602000	35537000
P02792	P02792	Ferritin light chain	FTL	553	0.409038	-0.580138	NaN	-0.215178	NaN	NaN	2	2	14.9	20.019	0	5.336	14146000	6158700	7986900	13255000	8660900	4594000	3710500	2037100	1673400	6642700	3321000	3321700	0	0	0	2930800	1329300	1601400
P02794	P02794	Ferritin heavy chain;Ferritin heavy chain, N-terminally processed	FTH1	554	0.00532815	-0.227996	-0.0413577	0.0223323	NaN	-0.117208	6	6	40.4	21.225	0	36.847	78213000	40489000	37724000	166450000	88912000	77539000	98301000	50598000	47702000	19421000	9111900	10309000	5321100	2755600	2565500	23075000	11815000	11259000
P03372	P03372	Estrogen receptor	ESR1	555	-1.02747	0.71914	-0.708349	-0.316438	1.00482	NaN	4	4	8.6	66.215	0	34.777	30353000	19615000	10738000	38350000	16297000	22053000	18500000	10898000	7601300	20370000	11295000	9075500	10724000	5043700	5679900	5019500	3205100	1814400
P03886	P03886	NADH-ubiquinone oxidoreductase chain 1	MT-ND1	556	NaN	NaN	NaN	-0.144855	NaN	NaN	2	2	8.8	35.66	0	11.512	21806000	11081000	10725000	0	0	0	0	0	0	38832000	21863000	16969000	19449000	8018000	11431000	12504000	6093900	6410400
P03905	P03905	NADH-ubiquinone oxidoreductase chain 4	MT-ND4	557	0.315682	-0.955172	0.585636	-0.905169	-0.0874267	-0.206845	5	5	13.7	51.58	0	109.78	253470000	111740000	141740000	168660000	109670000	58989000	189710000	74869000	114840000	213110000	147870000	65240000	75794000	42408000	33385000	97624000	57362000	40262000
P03915	P03915	NADH-ubiquinone oxidoreductase chain 5	MT-ND5	558	-0.436568	-0.170849	-0.0359785	-0.124503	0.00259443	0.309642	3	3	8.6	67.026	0	32.435	30619000	15529000	15090000	30093000	16432000	13661000	26531000	13229000	13302000	43024000	24154000	18869000	8990400	4578300	4412100	21932000	10266000	11665000
P04040	P04040	Catalase	CAT	559	NaN	-0.483541	NaN	NaN	NaN	0.497842	6	6	15.2	59.755	0	30.506	30359000	14103000	16256000	46746000	28469000	18277000	12859000	6751700	6107300	19619000	10093000	9525900	10441000	6045300	4395600	41525000	11672000	29853000
P04062	P04062	Glucosylceramidase	GBA	560	0.245009	-0.202057	0.228234	-0.0612249	NaN	0.017922	9	9	21.5	59.716	0	22.572	86057000	40477000	45580000	78977000	29100000	49877000	19103000	8818500	10285000	104540000	43078000	61462000	5786000	2956800	2829200	53967000	28238000	25729000
P04075;P05062	P04075	Fructose-bisphosphate aldolase A	ALDOA	561	-0.103038	0.0672257	-0.177751	0.0973411	-0.0506219	0.00144204	32	29	89.3	39.42	0	323.31	24462000000	12739000000	11723000000	28097000000	13787000000	14310000000	14674000000	7821200000	6853200000	15658000000	7902700000	7755600000	9544500000	4916700000	4627800000	10064000000	5077500000	4986300000
P04080	P04080	Cystatin-B	CSTB	562	0.0732718	-0.21088	0.113701	-0.253894	NaN	NaN	3	3	45.9	11.139	0	61.204	241050000	122850000	118200000	249960000	138310000	111650000	114030000	54343000	59690000	120950000	68371000	52583000	0	0	0	0	0	0
P04083	P04083	Annexin A1	ANXA1	563	-0.38711	-0.0291317	0.355918	0.00848693	0.10608	-0.183884	11	11	36.7	38.714	0	139.3	270010000	159350000	110660000	220200000	120800000	99395000	96407000	42973000	53434000	103930000	55996000	47929000	24223000	11283000	12940000	54291000	28535000	25757000
P04150;P08235	P04150	Glucocorticoid receptor	NR3C1	564	0.111699	-0.623865	1.60293	NaN	1.61706	NaN	6	6	9.7	85.658	0	25.48	34951000	16160000	18791000	93989000	60261000	33728000	80315000	13981000	66334000	13178000	7486800	5690800	74515000	9418700	65096000	6983300	4157300	2825900
P04179	P04179	Superoxide dismutase [Mn], mitochondrial	SOD2	565	NaN	NaN	-0.185737	NaN	NaN	NaN	2	2	10.4	24.75	0	14.022	17766000	7799600	9966800	17737000	7764300	9973000	30665000	16308000	14357000	10913000	6113600	4799300	0	0	0	7690200	3649200	4041000
P04181	P04181	Ornithine aminotransferase, mitochondrial;Ornithine aminotransferase, hepatic form;Ornithine aminotransferase, renal form	OAT	566	-0.0220388	0.014641	-0.301675	-0.205813	0.0427844	-0.212334	12	12	34.9	48.534	0	79.227	179940000	97426000	82513000	181190000	91835000	89357000	48458000	21237000	27221000	157240000	84361000	72880000	62056000	29771000	32286000	75950000	40110000	35841000
P04183	P04183	Thymidine kinase, cytosolic	TK1	567	0.862987	-0.736869	0.442545	-0.916725	0.0418037	-0.269304	5	5	27.8	25.468	0	10.864	64400000	23253000	41148000	52749000	33794000	18954000	25293000	11754000	13540000	23283000	16306000	6976900	42458000	19510000	22949000	9148800	4395100	4753700
P04259	P04259	Keratin, type II cytoskeletal 6B	KRT6B	568	NaN	-0.0610744	NaN	NaN	NaN	-2.24223	4	0	20.9	60.066	0	7.2136	0	0	0	33286000	19068000	14218000	0	0	0	0	0	0	9241700	9109900	131790	16247000	13068000	3179200
P04350	P04350	Tubulin beta-4A chain	TUBB4A	570	NaN	NaN	NaN	NaN	NaN	NaN	2	0	56.8	49.585	0.00032237	4.3422	19446000	10672000	8774200	2137700	938160	1199500	0	0	0	0	0	0	0	0	0	0	0	0
P04406;O14556	P04406	Glyceraldehyde-3-phosphate dehydrogenase	GAPDH	571	-0.0197699	0.0747794	0.0231843	0.0574155	-0.00111126	0.0511633	22	22	84.2	36.053	0	323.31	17707000000	9150700000	8556300000	20370000000	9909600000	10460000000	8269600000	4226300000	4043400000	9958800000	5112600000	4846100000	8495600000	4324500000	4171100000	6970600000	3489600000	3481000000
P04424	P04424	Argininosuccinate lyase	ASL	572	0.163628	-0.104728	0.0147838	-0.0790208	-0.00179007	0.131326	9	9	20.9	51.657	0	30.721	143390000	65926000	77467000	183280000	95567000	87717000	114400000	55340000	59059000	76203000	41297000	34906000	98628000	48862000	49767000	49620000	23369000	26251000
P04439;P17693;P13747;P01893;P01889	P04439;P17693;P13747;P01893;P01889	HLA class I histocompatibility antigen, A-3 alpha chain;HLA class I histocompatibility antigen, alpha chain G;HLA class I histocompatibility antigen, alpha chain E;Putative HLA class I histocompatibility antigen, alpha chain H;HLA class I histocompatibility antigen, B-7 alpha chain	HLA-A;HLA-G;HLA-E;HLA-H;HLA-B	573	0.0908535	NaN	NaN	NaN	NaN	NaN	2	2	7.4	40.84	0.00030285	3.4735	10336000	5540300	4795400	0	0	0	0	0	0	5131500	2971500	2160000	0	0	0	4083500	1826500	2257000
P04632;Q96L46	P04632	Calpain small subunit 1	CAPNS1	574	0.0382958	-0.0183665	0.161565	-0.00686915	-0.0386582	-0.0462654	10	10	56.3	28.315	0	323.31	329210000	163320000	165890000	394210000	205040000	189170000	172470000	98730000	73737000	195950000	106520000	89426000	187480000	100470000	87016000	165740000	109710000	56030000
P04792	P04792	Heat shock protein beta-1	HSPB1	575	0.443607	-0.389905	-0.00241132	-0.124346	0.0130691	-0.0691037	21	21	90.7	22.782	0	323.31	25026000000	10830000000	14196000000	30688000000	17751000000	12937000000	16184000000	8281800000	7902300000	16186000000	8798500000	7387600000	14941000000	7502900000	7438300000	15525000000	8156700000	7368500000
P04843	P04843	Dolichyl-diphosphooligosaccharide--protein glycosyltransferase subunit 1	RPN1	576	0.924556	-0.906386	0.62527	-0.644984	0.399116	-0.289598	26	26	53.2	68.569	0	323.31	1981100000	783260000	1197800000	2153200000	1382900000	770350000	811860000	337040000	474820000	1107700000	666150000	441510000	599750000	260070000	339680000	768670000	422130000	346540000
P04844	P04844	Dolichyl-diphosphooligosaccharide--protein glycosyltransferase subunit 2	RPN2	577	-0.430295	0.27262	0.0492126	-0.0518626	-0.110355	-0.000865848	17	17	43.4	69.283	0	323.31	762170000	438750000	323420000	734750000	351730000	383010000	422590000	208120000	214470000	452660000	249290000	203370000	152560000	80214000	72347000	160390000	84739000	75650000
P04899;P63096	P04899;P63096	Guanine nucleotide-binding protein G(i) subunit alpha-2;Guanine nucleotide-binding protein G(i) subunit alpha-1	GNAI2;GNAI1	578	0.670931	-0.2124	-0.230448	-0.280457	NaN	0.146655	11	7	47.6	40.45	0	24.958	70390000	29309000	41081000	435630000	167190000	268440000	59518000	32520000	26999000	173580000	51786000	121800000	12034000	5981100	6052800	50744000	23751000	26992000
Q99878;Q96KK5;Q9BTM1;Q93077;Q7L7L0;P20671;P0C0S8;P04908;P16104;Q96QV6	Q99878;Q96KK5;Q9BTM1;Q93077;Q7L7L0;P20671;P0C0S8;P04908;P16104;Q96QV6	Histone H2A type 1-J;Histone H2A type 1-H;Histone H2A.J;Histone H2A type 1-C;Histone H2A type 3;Histone H2A type 1-D;Histone H2A type 1;Histone H2A type 1-B/E;Histone H2AX;Histone H2A type 1-A	HIST1H2AJ;HIST1H2AH;H2AFJ;HIST1H2AC;HIST3H2A;HIST1H2AD;HIST1H2AG;HIST1H2AB;H2AFX;HIST1H2AA	579	-0.0539429	-0.230144	0.0247452	-0.213153	NaN	-0.0754592	2	0	50	13.936	0	281.96	714530000	370870000	343660000	817530000	442330000	375190000	324930000	168700000	156230000	223950000	122670000	101280000	48843000	26150000	22693000	116540000	63094000	53451000
P05023;P13637;P50993;Q13733;P20648	P05023	Sodium/potassium-transporting ATPase subunit alpha-1	ATP1A1	580	-0.12584	0.0677764	-0.0344854	0.0604624	0.00417777	-0.0135672	40	37	43.8	112.89	0	323.31	2481100000	1334800000	1146300000	3594800000	1799800000	1795000000	1695200000	892900000	802260000	1868900000	970980000	897870000	1039800000	535680000	504140000	1239600000	644710000	594890000
P05026	P05026	Sodium/potassium-transporting ATPase subunit beta-1	ATP1B1	581	0.109695	0.0894982	NaN	-0.020999	0.0953169	-0.039429	6	6	18.2	35.061	0	13.242	130250000	67495000	62750000	167160000	85882000	81282000	13102000	8177600	4924200	92147000	48001000	44146000	60554000	29247000	31308000	83541000	43623000	39918000
P05114	P05114	Non-histone chromosomal protein HMG-14	HMGN1	582	-0.661387	0.759752	NaN	0.861558	NaN	NaN	4	4	30	10.659	0	323.31	279740000	171900000	107840000	330530000	128460000	202070000	48213000	32131000	16082000	59413000	21781000	37632000	0	0	0	0	0	0
P05141	P05141	ADP/ATP translocase 2;ADP/ATP translocase 2, N-terminally processed	SLC25A5	583	-0.672819	0.76757	-0.209495	0.337083	0.0543624	0.0461418	18	9	52	32.852	0	323.31	9127400000	5633800000	3493600000	10185000000	3831900000	6352900000	5491100000	2986900000	2504200000	5440300000	2536800000	2903500000	2358900000	1189900000	1169000000	2583400000	1305800000	1277600000
P05161	P05161	Ubiquitin-like protein ISG15	ISG15	584	0.396817	-0.372561	0.221073	-0.0993399	0.0361869	-0.116285	3	3	18.8	17.887	0	9.8524	244340000	102140000	142200000	447210000	253970000	193230000	355640000	134370000	221270000	234730000	125110000	109620000	116020000	56322000	59695000	205160000	106050000	99114000
P05165	P05165	Propionyl-CoA carboxylase alpha chain, mitochondrial	PCCA	585	0.117562	-0.163575	0.213503	-0.273831	0.00619029	-0.051429	22	22	33.5	80.058	0	159.87	440260000	208030000	232230000	385100000	207150000	177950000	143560000	65831000	77730000	180150000	101110000	79046000	224220000	121320000	102900000	285100000	142730000	142360000
P05166	P05166	Propionyl-CoA carboxylase beta chain, mitochondrial	PCCB	586	0.566766	-0.82133	0.111298	-0.850689	NaN	NaN	3	3	8.3	58.215	0	54.09	17098000	7403400	9694200	17159000	11819000	5340100	19219000	10039000	9180700	15728000	9789000	5938900	0	0	0	0	0	0
P05198	P05198	Eukaryotic translation initiation factor 2 subunit 1	EIF2S1	587	-0.193404	0.284633	-0.106451	0.164014	NaN	-0.057797	15	15	54	36.112	0	135.35	253760000	135270000	118490000	380000000	171450000	208550000	126550000	66527000	60020000	85690000	41141000	44550000	33843000	15903000	17940000	60697000	28724000	31973000
P05204	P05204	Non-histone chromosomal protein HMG-17	HMGN2	588	-0.916943	0.385376	-1.25298	0.513996	-0.651473	-0.114988	2	2	36.7	9.3926	0	15.714	900690000	589160000	311530000	1047600000	437360000	610270000	239530000	170340000	69191000	206880000	88372000	118510000	138620000	81160000	57460000	93550000	50492000	43057000
P05386	P05386	60S acidic ribosomal protein P1	RPLP1	589	-0.393311	-0.906629	-0.731781	-0.379432	NaN	-0.066926	1	1	14	11.514	0	20.428	266620000	148910000	117710000	334820000	217500000	117320000	112910000	67277000	45631000	92993000	52803000	40190000	38952000	19558000	19394000	66610000	40938000	25672000
P05387	P05387	60S acidic ribosomal protein P2	RPLP2	590	NaN	NaN	NaN	NaN	NaN	NaN	1	1	16.5	11.665	0.00030432	3.5259	0	0	0	3309600	2132400	1177200	0	0	0	0	0	0	0	0	0	0	0	0
P05388;Q8NHW5	P05388;Q8NHW5	60S acidic ribosomal protein P0;60S acidic ribosomal protein P0-like	RPLP0;RPLP0P6	591	0.127501	-0.0576018	-0.0467124	-0.0649628	-0.0707089	-0.103395	15	15	51.7	34.273	0	205.36	1365500000	673180000	692290000	2096800000	1074900000	1021900000	1087500000	575250000	512230000	1512100000	808470000	703620000	650600000	345390000	305220000	942810000	500930000	441880000
P05455	P05455	Lupus La protein	SSB	592	-0.0116462	0.0635029	-0.00491356	0.312549	0.0127833	0.00748262	24	24	55.1	46.836	0	170.45	430710000	232320000	198390000	675280000	333160000	342120000	191890000	95031000	96855000	223040000	99736000	123310000	151500000	71316000	80189000	126810000	61716000	65096000
P05496;Q06055;P48201	P05496;Q06055;P48201	ATP synthase F(0) complex subunit C1, mitochondrial;ATP synthase F(0) complex subunit C2, mitochondrial;ATP synthase F(0) complex subunit C3, mitochondrial	ATP5G1;ATP5G2;ATP5G3	593	NaN	NaN	NaN	NaN	NaN	NaN	1	1	22.8	14.277	0.00030469	3.5454	0	0	0	0	0	0	0	0	0	0	0	0	0	0	0	0	0	0
P05556	P05556	Integrin beta-1	ITGB1	594	-0.0292788	-0.0174171	NaN	NaN	NaN	NaN	3	3	3.8	88.414	0	6.4776	47999000	23604000	24395000	50380000	27779000	22600000	7660000	2975800	4684200	4607600	2482700	2124900	4365200	2115200	2249900	6376400	3549000	2827500
P05783;CON__H-INV:HIT000015463	P05783	Keratin, type I cytoskeletal 18	KRT18	595	-0.059931	0.0193461	0.0611541	0.00129789	0.0163537	0.0237522	32	22	63.5	48.057	0	323.31	18005000000	9222800000	8782500000	21961000000	10842000000	11119000000	9797800000	4810500000	4987300000	9253600000	4900700000	4352900000	7021600000	3435600000	3586000000	7326700000	3779800000	3546900000
P06132	P06132	Uroporphyrinogen decarboxylase	UROD	596	NaN	-0.309789	NaN	NaN	NaN	NaN	2	2	8.7	40.786	0	78.867	8391000	4437800	3953200	20417000	12156000	8261400	10502000	6542400	3959800	0	0	0	0	0	0	0	0	0
P06280	P06280	Alpha-galactosidase A	GLA	597	-0.430004	-0.336391	-0.30244	NaN	NaN	NaN	3	3	7.9	48.766	0	5.1012	23868000	13690000	10178000	45901000	25703000	20198000	18078000	9753600	8324000	11935000	7893000	4042200	0	0	0	5970400	4050700	1919700
P06400	P06400	Retinoblastoma-associated protein	RB1	599	NaN	NaN	NaN	NaN	NaN	NaN	2	2	2.2	106.16	0.0035471	2.3724	0	0	0	7762500	4265200	3497300	5336600	2281200	3055400	0	0	0	0	0	0	0	0	0
P06401	P06401	Progesterone receptor	PGR	600	0.762391	-0.778506	0.465818	NaN	NaN	NaN	3	3	4.3	98.98	0	31.638	13101000	4756700	8344300	18931000	12708000	6223000	18039000	8235300	9803900	10082000	7484100	2597800	0	0	0	0	0	0
P06454	P06454	Prothymosin alpha;Prothymosin alpha, N-terminally processed;Thymosin alpha-1	PTMA	601	NaN	NaN	NaN	NaN	NaN	NaN	1	1	12.6	12.203	0	6.6435	24926000	12479000	12448000	26094000	13323000	12771000	0	0	0	0	0	0	6968000	3680100	3287900	0	0	0
P06493;Q00534;O94921;Q00536;Q9NYV4;Q14004	P06493	Cyclin-dependent kinase 1	CDK1	602	0.0132121	0.131194	-0.139538	-0.271043	NaN	0.1141	10	8	43.4	34.095	0	62.194	224170000	140740000	83434000	194000000	122120000	71875000	55299000	28293000	27006000	38751000	18354000	20397000	12412000	5491600	6920700	35882000	16221000	19661000
P06576	P06576	ATP synthase subunit beta, mitochondrial	ATP5B	603	-0.203701	0.116232	-0.0963292	0.0588013	-0.0111518	-0.186262	17	17	46.5	56.559	0	323.31	985440000	536460000	448980000	1148000000	557380000	590650000	364000000	188740000	175270000	324810000	174170000	150640000	199640000	103830000	95806000	157560000	88650000	68906000
P06702	P06702	Protein S100-A9	S100A9	604	NaN	NaN	NaN	NaN	NaN	NaN	1	1	13.2	13.242	0.0058573	2.1975	4364000	4364000	0	0	0	0	0	0	0	0	0	0	0	0	0	0	0	0
P06703	P06703	Protein S100-A6	S100A6	605	0.31371	-0.0750944	0.136191	-0.0721642	0.0110662	-0.090634	3	3	35.6	10.18	0	61.866	136250000	61464000	74787000	264750000	130550000	134200000	226720000	113050000	113670000	166520000	86674000	79846000	115050000	60064000	54990000	117860000	58169000	59695000
P06730;A6NMX2	P06730	Eukaryotic translation initiation factor 4E	EIF4E	606	-0.115519	-0.143915	NaN	NaN	-0.554718	NaN	4	4	16.1	25.097	0	6.5904	43937000	22889000	21048000	115830000	60276000	55558000	24365000	12826000	11539000	18796000	9979000	8817500	37510000	22329000	15181000	0	0	0
P06733;P13929	P06733	Alpha-enolase	ENO1	607	0.0226164	0.026021	0.0144981	-0.00212236	-0.00118347	0.0543624	34	30	78.1	47.168	0	323.31	25203000000	12815000000	12388000000	29614000000	15523000000	14091000000	17146000000	8691800000	8453800000	17390000000	9090100000	8300400000	11966000000	6078200000	5887400000	11211000000	5659500000	5551500000
P06737	P06737	Glycogen phosphorylase, liver form	PYGL	608	-0.195104	0.0594937	-0.294314	-0.317319	NaN	-0.0784723	11	10	25	97.147	0	43.395	37785000	19621000	18164000	51758000	24982000	26776000	47531000	31013000	16518000	33465000	18749000	14716000	4958900	2463100	2495900	70655000	27011000	43644000
P06744;Q8N196	P06744	Glucose-6-phosphate isomerase	GPI	609	0.105946	-0.133606	0.126973	-0.124881	0.0177795	-0.0335843	26	20	60.9	63.146	0	323.31	5073200000	2507600000	2565700000	5834400000	3084400000	2750100000	1948400000	976100000	972300000	1892400000	1019100000	873310000	1003500000	500630000	502900000	947610000	500990000	446620000
P06748	P06748	Nucleophosmin	NPM1	610	0.0875986	-0.098104	0.142217	-0.0822551	0.0122111	0.0206267	13	13	39.8	32.575	0	323.31	2484400000	1219200000	1265200000	3522700000	1821000000	1701600000	1421000000	684100000	736860000	1555200000	824740000	730500000	837750000	428350000	409400000	1003500000	502290000	501250000
P06753	P06753	Tropomyosin alpha-3 chain	TPM3	611	1.18263	-0.941975	0.647821	-0.530677	0.678342	-0.471549	8	8	37.5	32.95	0	50.335	403000000	129990000	273020000	775820000	417370000	358450000	144360000	54781000	89580000	357950000	219820000	138130000	71019000	28516000	42504000	174290000	105340000	68947000
P06756	P06756	Integrin alpha-V;Integrin alpha-V heavy chain;Integrin alpha-V light chain	ITGAV	612	-0.274093	0.128161	NaN	NaN	NaN	-0.114379	4	4	3.6	116.04	0	5.0416	11306000	6273600	5032800	19803000	10159000	9644300	4863200	2802300	2060900	4832500	2585100	2247400	0	0	0	8249400	3649800	4599500
P06865	P06865	Beta-hexosaminidase subunit alpha	HEXA	613	-0.0300741	-0.19512	0.052555	-0.160669	NaN	-0.133749	12	12	28.5	60.702	0	185.29	212470000	100450000	112010000	225310000	100650000	124660000	117830000	66488000	51346000	153980000	90692000	63286000	26123000	14320000	11802000	61179000	33489000	27690000
Q16778;P33778;P23527;P06899;Q8N257;Q96A08;Q6DRA6;Q6DN03;A0A2R8Y619	Q16778;P33778;P23527;P06899;Q8N257;Q96A08	Histone H2B type 2-E;Histone H2B type 1-B;Histone H2B type 1-O;Histone H2B type 1-J;Histone H2B type 3-B;Histone H2B type 1-A	HIST2H2BE;HIST1H2BB;HIST1H2BO;HIST1H2BJ;HIST3H2BB;HIST1H2BA	614	-0.104093	0.172103	-0.0288078	0.130799	0.0117819	0.0558898	8	2	53.2	13.92	0	323.31	2546600000	1359800000	1186700000	3848800000	1864000000	1984800000	1363300000	717170000	646150000	1219600000	616940000	602630000	581220000	303330000	277900000	397080000	199550000	197520000
P07099	P07099	Epoxide hydrolase 1	EPHX1	615	-0.357049	0.256286	-0.207378	0.0489336	-0.0869516	0.82024	14	14	38.2	52.948	0	234.92	386190000	193890000	192300000	328010000	167370000	160640000	268490000	133230000	135260000	83938000	43672000	40267000	59688000	32147000	27541000	33903000	15308000	18595000
P07108	P07108	Acyl-CoA-binding protein	DBI	616	NaN	-0.0312973	NaN	-0.151378	NaN	NaN	4	4	60.9	10.044	0	7.2818	32191000	15502000	16689000	68256000	37011000	31244000	0	0	0	22759000	12909000	9850200	15696000	9298400	6397100	0	0	0
P07199	P07199	Major centromere autoantigen B	CENPB	617	1.19724	-1.14519	NaN	-0.562133	NaN	-0.865595	5	5	10.4	65.171	0	12.713	51110000	17047000	34063000	25277000	17093000	8184100	0	0	0	62323000	38229000	24093000	17956000	7923200	10033000	33566000	22205000	11361000
P07237	P07237	Protein disulfide-isomerase	P4HB	618	-0.414364	0.432532	-0.05116	0.0694271	-0.00679666	0.0207689	30	30	54.5	57.116	0	323.31	5115400000	2855600000	2259800000	4925500000	2157700000	2767800000	2341200000	1198400000	1142700000	2431300000	1242700000	1188500000	1076800000	539000000	537760000	1098900000	567660000	531200000
P07305	P07305	Histone H1.0;Histone H1.0, N-terminally processed	H1F0	619	-0.0549917	0.00891703	NaN	NaN	NaN	0.0514416	4	4	23.7	20.863	0	15.097	67229000	34484000	32746000	92656000	48677000	43979000	31223000	15293000	15931000	35507000	17563000	17944000	27974000	14649000	13325000	63426000	32070000	31356000
P07339	P07339	Cathepsin D;Cathepsin D light chain;Cathepsin D heavy chain	CTSD	620	0.598651	-0.509512	0.27858	-0.514841	0.101112	-0.38336	12	12	31.6	44.552	0	323.31	577050000	239350000	337700000	562160000	342380000	219790000	378280000	178840000	199450000	484510000	304580000	179930000	384330000	193820000	190510000	312560000	184390000	128170000
P07355;A6NMY6	P07355;A6NMY6	Annexin A2;Putative annexin A2-like protein	ANXA2;ANXA2P2	621	-0.101087	0.285935	0.0360461	0.181802	-0.014281	0.117296	29	29	72	38.604	0	323.31	5398400000	2871900000	2526500000	6934900000	3225100000	3709800000	2869700000	1447000000	1422700000	3406000000	1668500000	1737500000	2133000000	1200900000	932060000	2284300000	1150800000	1133600000
P07384	P07384	Calpain-1 catalytic subunit	CAPN1	622	0.171079	-0.243301	0.0912597	-0.179645	0.00906043	-0.0525059	35	35	55.5	81.889	0	323.31	3435300000	1653400000	1781900000	3987000000	2158300000	1828800000	2168500000	1068700000	1099900000	2062900000	1130700000	932120000	1167800000	596870000	570890000	1291000000	673750000	617230000
P07437	P07437	Tubulin beta chain	TUBB	623	0.685267	-0.649118	0.97761	-0.954585	-0.0762499	0.0482362	6	5	61.9	49.67	0	323.31	5580200000	2201300000	3378900000	9763700000	5995400000	3768300000	4267300000	1439200000	2828100000	6224600000	4308000000	1916600000	2026800000	1047200000	979610000	1690200000	882160000	808020000
P07602	P07602	Prosaposin;Saposin-A;Saposin-B-Val;Saposin-B;Saposin-C;Saposin-D	PSAP	624	-0.603731	0.212383	NaN	NaN	NaN	NaN	3	3	7.8	58.112	0	4.9624	15966000	9407200	6558600	12536000	6092400	6443100	0	0	0	0	0	0	0	0	0	0	0	0
P07686	P07686	Beta-hexosaminidase subunit beta;Beta-hexosaminidase subunit beta chain B;Beta-hexosaminidase subunit beta chain A	HEXB	625	0.103665	-0.121377	NaN	-0.17798	-0.347307	-0.0550966	11	11	21.9	63.111	0	44.254	64064000	31200000	32864000	140810000	67234000	73575000	4760900	2325600	2435300	113890000	53514000	60377000	32931000	17764000	15166000	71563000	37825000	33738000
P07737;CON__P02584	P07737	Profilin-1	PFN1	626	0.0219061	0.0291349	-0.0230938	0.0291349	-0.0454016	0.0787465	13	13	91.4	15.054	0	323.31	3030600000	1548300000	1482300000	3636200000	1822400000	1813800000	2012400000	1040300000	972110000	2036800000	1066000000	970810000	926360000	468300000	458060000	1151900000	581820000	570030000
P07741	P07741	Adenine phosphoribosyltransferase	APRT	627	0.00432164	0.221444	-0.147346	0.151339	0.0874628	-0.000721562	12	12	72.8	19.608	0	323.31	554220000	290680000	263530000	776220000	363810000	412410000	344760000	161860000	182890000	269700000	133990000	135710000	98509000	49910000	48599000	162780000	88094000	74686000
P07814	P07814	Bifunctional glutamate/proline--tRNA ligase;Glutamate--tRNA ligase;Proline--tRNA ligase	EPRS	628	-0.0636805	0.128689	0.0136409	0.0308304	0.0353423	0.00518438	60	60	46.9	170.59	0	323.31	1929200000	1015500000	913660000	1943200000	948620000	994540000	977140000	475320000	501820000	1387500000	723430000	664080000	628360000	322190000	306170000	1265500000	652800000	612680000
P07858	P07858	Cathepsin B;Cathepsin B light chain;Cathepsin B heavy chain	CTSB	629	0.314755	-0.138743	NaN	NaN	NaN	NaN	2	2	10.3	37.821	0	6.3835	42842000	19920000	22922000	54520000	30908000	23612000	0	0	0	15905000	8287100	7617900	0	0	0	0	0	0
P07900;Q58FG0;Q14568;Q58FG1	P07900	Heat shock protein HSP 90-alpha	HSP90AA1	630	0.104873	-0.0308109	0.0308304	-0.00980028	-0.00749258	0.00360232	51	33	56.7	84.659	0	323.31	15141000000	7467100000	7674100000	14711000000	7567600000	7143700000	8362200000	4239200000	4123000000	8334700000	4354100000	3980500000	4358800000	2259700000	2099100000	6191700000	3160100000	3031600000
P07910;A0A0G2JPF8;A0A0G2JNQ3;P0DMR1;O60812;B7ZW38;B2RXH8	P07910;A0A0G2JPF8;A0A0G2JNQ3;P0DMR1;O60812;B7ZW38;B2RXH8	Heterogeneous nuclear ribonucleoproteins C1/C2;Heterogeneous nuclear ribonucleoprotein C-like 4;Heterogeneous nuclear ribonucleoprotein C-like 1;Heterogeneous nuclear ribonucleoprotein C-like 3;Heterogeneous nuclear ribonucleoprotein C-like 2	HNRNPC;HNRNPCL4;HNRNPCL1;HNRNPCL3;HNRNPCL2	631	-0.0257203	0.0458623	0.0380147	0.00288247	0.0289935	0.0880058	12	12	33.3	33.67	0	84.008	1191500000	588680000	602780000	1184900000	591900000	592960000	292280000	146740000	145540000	1050900000	539110000	511830000	530670000	271210000	259460000	937120000	480200000	456920000
P07919	P07919	Cytochrome b-c1 complex subunit 6, mitochondrial	UQCRH	632	NaN	NaN	NaN	NaN	NaN	NaN	1	1	19.8	10.739	0	96.8	29196000	12644000	16552000	31102000	17998000	13104000	19990000	10168000	9821300	19863000	10723000	9140500	14532000	7716600	6815800	10573000	4980800	5592500
P07947;P07948;P06241	P07947	Tyrosine-protein kinase Yes	YES1	633	NaN	-0.410198	NaN	NaN	NaN	NaN	2	2	8.7	60.801	0.0032841	2.3859	0	0	0	13908000	6798600	7109300	0	0	0	0	0	0	0	0	0	0	0	0
P07954	P07954	Fumarate hydratase, mitochondrial	FH	634	0.146655	-0.291098	-0.262452	0.081067	-0.195765	-0.119181	8	8	29.6	54.636	0	214.08	463550000	384940000	78608000	131220000	71714000	59506000	190840000	106950000	83887000	105540000	54444000	51096000	117100000	60211000	56888000	28145000	15284000	12861000
P08069	P08069	Insulin-like growth factor 1 receptor;Insulin-like growth factor 1 receptor alpha chain;Insulin-like growth factor 1 receptor beta chain	IGF1R	635	0.597603	NaN	NaN	NaN	NaN	NaN	2	2	1.5	154.79	0.00029326	3.1207	22370000	9717500	12653000	11228000	4230300	6997300	11229000	4162000	7066800	0	0	0	6399400	2977000	3422400	21387000	13455000	7931600
P08133	P08133	Annexin A6	ANXA6	636	0.341303	-0.492099	0.021764	-0.260584	-0.107819	-0.0471894	30	30	53.6	75.872	0	323.31	2192200000	1001400000	1190800000	2111100000	1251900000	859250000	1464700000	743330000	721350000	1728400000	988860000	739520000	859310000	441300000	418010000	947540000	492670000	454870000
P08134	P08134	Rho-related GTP-binding protein RhoC	RHOC	637	0.0655723	-0.0427688	0.0126402	NaN	NaN	NaN	2	2	50.3	22.006	0	26.47	121650000	88891000	32757000	184150000	109000000	75150000	29932000	18244000	11688000	13847000	8703700	5143700	0	0	0	0	0	0
P08195	P08195	4F2 cell-surface antigen heavy chain	SLC3A2	638	-0.0136692	-0.249445	-0.125242	-0.265327	-0.102481	-0.163591	17	17	36.7	67.993	0	268.15	782560000	479580000	302980000	789350000	498330000	291020000	503650000	322500000	181150000	373290000	215740000	157550000	407930000	276900000	131020000	462460000	312300000	150160000
P08236	P08236	Beta-glucuronidase	GUSB	639	0.474047	-0.430373	0.122209	-0.34683	0.115566	1.37083	9	9	16	74.731	0	112.57	137830000	57474000	80354000	181800000	107900000	73898000	170640000	81521000	89115000	78842000	45012000	33830000	130540000	67426000	63118000	171140000	95322000	75820000
P08237	P08237	ATP-dependent 6-phosphofructokinase, muscle type	PFKM	640	-0.296226	0.19131	0.147046	0.0143553	0.107822	-0.00704309	11	11	23.1	85.182	0	108.67	624460000	400420000	224040000	229520000	112080000	117440000	320220000	157480000	162740000	263460000	153120000	110340000	71598000	42764000	28833000	28349000	13390000	14960000
P08238;Q58FF7	P08238	Heat shock protein HSP 90-beta	HSP90AB1	641	0.0918014	-0.057692	0.0196308	-0.000894759	-0.0295145	0.0229004	28	21	58	83.263	0	323.31	7452400000	3669100000	3783300000	8121400000	4195700000	3925700000	5094900000	2636200000	2458700000	4775000000	2513700000	2261200000	3891000000	1986700000	1904300000	3456600000	1757500000	1699100000
P08240	P08240	Signal recognition particle receptor subunit alpha	SRPR	642	-0.414114	-0.276415	0.000721115	NaN	-0.0722856	NaN	9	9	18.2	69.81	0	16.03	19391000	11129000	8262800	64900000	36145000	28755000	8413700	4361700	4052100	15275000	8501000	6773600	24662000	11589000	13072000	13945000	7905000	6040200
P08243	P08243	Asparagine synthetase [glutamine-hydrolyzing]	ASNS	643	-0.646745	0.215119	-0.4655	-0.22334	-0.577509	-0.158542	13	13	28	64.369	0	51.954	425800000	336270000	89524000	182890000	89137000	93755000	144370000	75248000	69118000	106040000	60223000	45816000	95360000	54158000	41202000	65983000	37831000	28152000
P08397	P08397	Porphobilinogen deaminase	HMBS	644	NaN	0.50782	NaN	0.635429	NaN	NaN	3	3	13.3	39.33	0	10.202	4640500	1906900	2733600	11888000	5791400	6097000	0	0	0	33028000	16823000	16205000	14225000	8096900	6128600	0	0	0
P08559;P29803	P08559	Pyruvate dehydrogenase E1 component subunit alpha, somatic form, mitochondrial	PDHA1	645	-0.111041	0.170694	0.0521377	0.115699	0.0457225	0.124725	15	15	35.9	43.295	0	99.234	319250000	167370000	151880000	449340000	218390000	230950000	170970000	91172000	79795000	239700000	123940000	115770000	269860000	151380000	118480000	280790000	159010000	121790000
P08574	P08574	Cytochrome c1, heme protein, mitochondrial	CYC1	646	-0.183294	0.165044	-0.00520308	0.00259443	-0.213203	0.123799	10	10	40	35.422	0	323.31	447980000	244790000	203200000	464430000	222060000	242370000	277860000	142260000	135600000	208830000	107130000	101700000	94046000	52176000	41871000	106660000	55269000	51395000
P08579	P08579	U2 small nuclear ribonucleoprotein B	SNRPB2	647	NaN	0.0871912	NaN	NaN	NaN	NaN	2	2	13.3	25.486	0	32.656	10697000	5545600	5151600	28308000	13429000	14879000	5284300	1750100	3534200	0	0	0	0	0	0	0	0	0
P08621	P08621	U1 small nuclear ribonucleoprotein 70 kDa	SNRNP70	648	0.212009	-0.163155	0.189034	-0.0949418	0.017922	-0.200581	9	9	22.9	51.556	0	20.728	140500000	65917000	74581000	150980000	82531000	68454000	76274000	36231000	40044000	63867000	34306000	29561000	68622000	35031000	33591000	117070000	62670000	54402000
P08631	P08631	Tyrosine-protein kinase HCK	HCK	649	NaN	-0.384791	NaN	NaN	NaN	NaN	2	2	7.6	59.599	0.00029343	3.1255	0	0	0	13934000	5893600	8040100	0	0	0	0	0	0	0	0	0	0	0	0
P08708	P08708	40S ribosomal protein S17	RPS17	650	0.0592169	0.0582473	-0.193371	NaN	-0.224772	NaN	4	4	39.3	15.55	0	57.814	274090000	135320000	138760000	322460000	159120000	163340000	92541000	33824000	58717000	12959000	7048000	5911000	68790000	28694000	40096000	62054000	31717000	30337000
P08754;P11488;P09471;P19087;A8MTJ3	P08754	Guanine nucleotide-binding protein G(k) subunit alpha	GNAI3	651	0.0197731	0.0315363	0.125122	0.0496307	NaN	0.235359	5	5	29.9	40.532	0	78.033	90184000	43153000	47031000	98102000	49661000	48440000	50121000	26774000	23347000	40555000	21021000	19534000	10706000	5535900	5169900	20557000	9525900	11032000
P08758	P08758	Annexin A5	ANXA5	652	0.229465	-0.221489	0.124196	-0.119667	-0.00557957	0.0374524	18	18	54.4	35.936	0	323.31	1392800000	668570000	724220000	1793200000	961700000	831500000	869720000	378680000	491040000	832090000	451650000	380440000	371440000	183580000	187860000	476280000	246350000	229930000
P08865	P08865	40S ribosomal protein SA	RPSA	653	0.471135	-0.545866	-0.259858	0.0817487	-0.208661	0.110764	13	13	62.7	32.854	0	323.31	777850000	329940000	447910000	733070000	445600000	287460000	546950000	315720000	231230000	274600000	142100000	132500000	163770000	90079000	73692000	106130000	54979000	51155000
P08962	P08962	CD63 antigen	CD63	654	0.0233263	-0.110044	0.259905	NaN	NaN	NaN	3	3	8.4	25.636	0	6.3196	52042000	25994000	26047000	52041000	27246000	24795000	68647000	31981000	36667000	45759000	26824000	18935000	19961000	9251400	10709000	34673000	19410000	15263000
P09001	P09001	39S ribosomal protein L3, mitochondrial	MRPL3	655	-0.222549	-0.69115	-1.03035	NaN	NaN	NaN	4	4	15.5	38.632	0	17.907	45633000	27677000	17956000	43752000	26488000	17265000	16619000	11943000	4676300	0	0	0	0	0	0	0	0	0
P09104	P09104	Gamma-enolase	ENO2	656	-0.00158784	-0.0101199	0.0756011	NaN	NaN	NaN	4	4	25.1	47.268	0	6.2915	413210000	211550000	201660000	385890000	199380000	186500000	564300000	282320000	281980000	100050000	51086000	48963000	82924000	43623000	39301000	7990000	4307800	3682200
P09110	P09110	3-ketoacyl-CoA thiolase, peroxisomal	ACAA1	657	-0.123874	-0.0884541	NaN	0.13606	NaN	NaN	8	8	30.7	44.292	0	64.929	108800000	59498000	49306000	122810000	61823000	60987000	2525700	1342100	1183700	46779000	23041000	23739000	0	0	0	0	0	0
P09132	P09132	Signal recognition particle 19 kDa protein	SRP19	658	0.916935	-0.825415	0.450063	NaN	-0.700638	NaN	2	2	11.1	16.156	0	80.437	104520000	65657000	38864000	135020000	104450000	30573000	107240000	76109000	31134000	12620000	7112700	5507500	61035000	47623000	13411000	17789000	8226100	9562800
P09234	P09234	U1 small nuclear ribonucleoprotein C	SNRPC	659	NaN	NaN	NaN	NaN	NaN	NaN	1	1	7.5	17.394	0.0011403	2.8376	36201000	18332000	17869000	39556000	20804000	18752000	0	0	0	0	0	0	0	0	0	0	0	0
P09382	P09382	Galectin-1	LGALS1	660	NaN	-0.907035	NaN	NaN	NaN	NaN	3	3	31.9	14.716	0	5.227	21043000	7126800	13916000	74502000	47548000	26954000	0	0	0	8548500	2575700	5972800	0	0	0	8672600	4641100	4031500
P09429;B2RPK0	P09429;B2RPK0	High mobility group protein B1;Putative high mobility group protein B1-like 1	HMGB1;HMGB1P1	661	-0.0780763	0.297837	0.033793	0.16221	-0.128977	0.131853	16	12	50.2	24.893	0	183.67	2614400000	1413700000	1200600000	2808000000	1333300000	1474700000	806450000	411890000	394570000	1095500000	569460000	526090000	773740000	412250000	361490000	846880000	418380000	428500000
P09467	P09467	Fructose-1,6-bisphosphatase 1	FBP1	662	0.0192037	0.00187425	0.126576	-0.267323	-0.0579773	-0.0433039	25	24	65.7	36.842	0	323.31	4543300000	2323700000	2219600000	5766300000	2957900000	2808400000	2928200000	1450000000	1478200000	3016000000	1724300000	1291700000	957880000	501760000	456120000	2081100000	1089100000	991950000
P09496	P09496	Clathrin light chain A	CLTA	663	0.131063	-0.38879	NaN	-0.0496063	-0.0038861	NaN	4	4	10.9	27.076	0	6.5734	71819000	36431000	35387000	76220000	44431000	31789000	21510000	10813000	10697000	497450000	297770000	199680000	39592000	20756000	18836000	29463000	15663000	13799000
P09497	P09497	Clathrin light chain B	CLTB	664	0.61946	-0.067833	0.0275787	0.204767	NaN	NaN	3	3	11.8	25.19	0	7.0131	116830000	53078000	63749000	156260000	81151000	75107000	98925000	49114000	49811000	80722000	41650000	39072000	11281000	3245800	8035000	31812000	14256000	17556000
P09525	P09525	Annexin A4	ANXA4	665	-0.02056	0.275841	-0.060277	0.333424	-0.141892	0.168514	17	17	51.1	35.882	0	323.31	615160000	308220000	306940000	1159700000	501370000	658350000	195250000	108220000	87030000	295020000	135060000	159960000	64043000	34454000	29589000	132030000	67157000	64868000
P09622	P09622	Dihydrolipoyl dehydrogenase, mitochondrial	DLD	666	-0.111056	0.186881	0.349818	-0.269008	-0.0590439	0.064469	16	16	38.5	54.177	0	323.31	1139800000	607600000	532200000	1404200000	699890000	704320000	997970000	454540000	543430000	1091700000	625350000	466350000	263320000	131020000	132300000	300650000	150380000	150270000
P09651;Q32P51;A0A2R8Y4L2	P09651;Q32P51;A0A2R8Y4L2	Heterogeneous nuclear ribonucleoprotein A1;Heterogeneous nuclear ribonucleoprotein A1, N-terminally processed;Heterogeneous nuclear ribonucleoprotein A1-like 2	HNRNPA1;HNRNPA1L2	667	0.287236	-0.309592	0.123004	-0.166859	-0.00871128	0.0492126	15	15	43.5	38.746	0	323.31	3746000000	1753600000	1992500000	4032500000	2290500000	1742000000	2234300000	1129300000	1104900000	2738100000	1513200000	1224900000	3233800000	1669600000	1564200000	2681600000	1373400000	1308200000
P09661	P09661	U2 small nuclear ribonucleoprotein A	SNRPA1	668	0.678793	-0.322343	NaN	0.495388	NaN	NaN	6	6	23.1	28.415	0	38.694	56119000	22960000	33160000	76007000	45269000	30738000	5016600	2769300	2247300	15495000	7354300	8140400	0	0	0	4690100	2308700	2381500
P09669	P09669	Cytochrome c oxidase subunit 6C	COX6C	669	NaN	NaN	NaN	NaN	NaN	NaN	1	1	17.3	8.7813	0.00029985	3.3865	16282000	9561800	6720300	17908000	7266800	10641000	0	0	0	7225800	3648700	3577100	0	0	0	0	0	0
P09758	P09758	Tumor-associated calcium signal transducer 2	TACSTD2	670	0.247198	-0.397429	0.0480967	-0.930023	NaN	-0.77475	7	7	32.5	35.709	0	38.766	96425000	49086000	47339000	56640000	33662000	22978000	22641000	11099000	11542000	28882000	19362000	9520900	4996900	2405900	2591000	61294000	41110000	20185000
P09874	P09874	Poly [ADP-ribose] polymerase 1	PARP1	671	0.0395595	0.0792927	-0.035594	0.0508847	0.131589	0.00273846	18	18	24.9	113.08	0	191.87	370680000	193090000	177590000	368900000	191300000	177600000	221700000	119300000	102400000	258880000	138610000	120270000	182250000	86773000	95477000	294090000	154510000	139570000
P09960	P09960	Leukotriene A-4 hydrolase	LTA4H	672	-0.0191557	0.00518438	-0.178208	-0.330139	-0.0338944	-0.0174609	14	14	33.1	69.284	0	323.31	370500000	184260000	186240000	463150000	242740000	220410000	168970000	91454000	77519000	336690000	166680000	170010000	125780000	65688000	60096000	189800000	100600000	89202000
P09972	P09972	Fructose-bisphosphate aldolase C	ALDOC	673	-0.177816	0.0123541	NaN	0.0323829	NaN	NaN	6	6	38.2	39.455	0	197.79	299960000	156210000	143750000	394750000	201790000	192970000	8116300	5764700	2351600	203340000	106180000	97157000	0	0	0	52638000	28940000	23698000
Q71UI9;P0C0S5	Q71UI9;P0C0S5	Histone H2A.V;Histone H2A.Z	H2AFV;H2AFZ	674	0.00863037	-0.0282339	0.0596321	0.00561564	-0.0372067	0.0297002	5	3	53.9	13.509	0	278.17	1728800000	841020000	887760000	2145000000	1057700000	1087300000	876960000	428940000	448020000	795140000	422250000	372890000	489360000	239350000	250010000	610350000	327330000	283020000
P0CG39	P0CG39	POTE ankyrin domain family member J	POTEJ	675	0.584289	-0.444086	0.834954	-0.694578	-0.00283043	-0.370228	2	1	7.2	117.39	0.0011484	2.9176	193100000	80692000	112400000	126300000	76246000	50052000	171360000	65553000	105810000	107340000	69125000	38216000	60007000	32162000	27845000	57934000	31314000	26620000
P0CJ78	P0CJ78	Zinc finger protein 865	ZNF865	676	NaN	0.0909888	NaN	NaN	NaN	NaN	2	2	2.3	111.08	0.0011255	2.671	0	0	0	5378900	2605500	2773500	0	0	0	0	0	0	0	0	0	0	0	0
P0DMV9;P0DMV8	P0DMV9;P0DMV8	Heat shock 70 kDa protein 1B;Heat shock 70 kDa protein 1A	HSPA1B;HSPA1A	677	0.0545011	-0.0704059	0.0969364	-0.0978107	-0.00860964	-0.0316217	31	17	67.1	70.051	0	323.31	9637600000	4847800000	4789800000	10878000000	5649500000	5228100000	6790900000	3371700000	3419200000	6170300000	3327500000	2842800000	4365200000	2243800000	2121300000	6091300000	3190500000	2900800000
P0DN76;Q01081;Q8WU68	P0DN76;Q01081;Q8WU68	Splicing factor U2AF 35 kDa subunit;Splicing factor U2AF 26 kDa subunit	U2AF1;U2AF1L4	678	0.157432	-0.210029	-0.0493375	-0.150449	0.00662125	-0.0759305	8	8	35	27.872	0	165.24	512380000	251100000	261280000	444020000	246560000	197460000	253380000	131220000	122160000	281220000	157910000	123310000	142950000	73662000	69292000	242250000	129090000	113170000
P0DN79;P35520	P0DN79;P35520	Cystathionine beta-synthase	CBS	679	0.213378	-0.300715	0.117961	-0.128267	0.106348	-0.240742	12	12	28.7	60.586	0	79.088	243150000	111820000	131330000	228450000	136350000	92104000	76078000	36369000	39709000	101040000	57048000	43996000	42056000	20826000	21230000	47062000	25819000	21243000
P0DP25;P0DP24;P0DP23;P27482;P02585	P0DP25;P0DP24;P0DP23			680	0.0343565	0.151339	-0.0306929	-0.0868137	NaN	0.0197731	7	7	46.3	16.837	0	191.19	219820000	111900000	107920000	301030000	147550000	153480000	39848000	19840000	20008000	47744000	23287000	24458000	26127000	12936000	13191000	34443000	18192000	16250000
P10155	P10155	60 kDa SS-A/Ro ribonucleoprotein	TROVE2	681	0.0738202	0.0243196	0.116232	0.0539454	0.0683268	0.0538064	13	13	27.3	60.67	0	182.62	413520000	203290000	210230000	443200000	226780000	216410000	286700000	141320000	145380000	279780000	145760000	134030000	180610000	88361000	92246000	222400000	109510000	112890000
P10253	P10253	Lysosomal alpha-glucosidase;76 kDa lysosomal alpha-glucosidase;70 kDa lysosomal alpha-glucosidase	GAA	682	-0.0253532	0.0192037	NaN	NaN	0.595408	0.0583859	8	8	11.8	105.32	0	25.962	77451000	39635000	37815000	32202000	17558000	14644000	18835000	10837000	7997700	0	0	0	49054000	23275000	25779000	64640000	34865000	29775000
P10301	P10301	Ras-related protein R-Ras	RRAS	683	0.199374	-0.484025	NaN	0.0596321	NaN	NaN	5	3	28.4	23.48	0	7.2736	28322000	12644000	15677000	32004000	19061000	12944000	5317900	1861900	3456000	11534000	6265400	5268800	0	0	0	0	0	0
P10321	P10321	HLA class I histocompatibility antigen, Cw-7 alpha chain	HLA-C	684	NaN	NaN	NaN	NaN	NaN	NaN	2	2	6.8	40.648	0.00029481	3.1797	0	0	0	7541200	4682600	2858600	0	0	0	0	0	0	0	0	0	8727200	4819000	3908200
P10398	P10398	Serine/threonine-protein kinase A-Raf	ARAF	685	NaN	-0.139585	NaN	NaN	NaN	NaN	4	4	8.4	67.585	0	10.206	10501000	4161900	6338900	28382000	16918000	11464000	0	0	0	7611300	4037500	3573800	11230000	7084600	4144900	0	0	0
P10412;P16403;P16402;P22492;Q02539	P10412;P16403;P16402	Histone H1.4;Histone H1.2;Histone H1.3	HIST1H1E;HIST1H1C;HIST1H1D	686	-0.106296	0.244156	-0.0956354	0.188401	0.0851526	0.178492	5	5	16.9	21.865	0	11.721	388610000	204240000	184370000	416390000	196150000	220240000	156680000	83672000	73004000	141280000	69358000	71925000	27801000	14227000	13574000	104160000	51815000	52347000
P10515	P10515	Dihydrolipoyllysine-residue acetyltransferase component of pyruvate dehydrogenase complex, mitochondrial	DLAT	687	0.499884	-0.310826	0.049352	0.158983	NaN	NaN	3	3	6.2	68.996	0	11.956	51980000	22106000	29873000	68959000	35161000	33799000	46052000	22301000	23751000	35790000	17435000	18355000	17683000	9967800	7715700	15849000	6324200	9524900
P10586;Q13332	P10586	Receptor-type tyrosine-protein phosphatase F	PTPRF	688	0.263395	-0.0596453	-0.0143393	-0.0951267	-0.22095	0.196481	12	9	8	212.88	0	24.869	111510000	55946000	55564000	88531000	50821000	37711000	306160000	157490000	148670000	57261000	36879000	20381000	41238000	22998000	18241000	82633000	44378000	38254000
P10599	P10599	Thioredoxin	TXN	689	1.23444	-1.17264	0.820485	-0.762901	0.603881	-0.559027	8	8	65.7	11.737	0	199.6	1941100000	638010000	1303100000	1390700000	995830000	394860000	951730000	364100000	587620000	639240000	425570000	213660000	514120000	207400000	306720000	408860000	246740000	162120000
P10606	P10606	Cytochrome c oxidase subunit 5B, mitochondrial	COX5B	690	NaN	-0.0914022	NaN	NaN	NaN	NaN	4	4	24	13.696	0	5.1488	0	0	0	26069000	12323000	13746000	0	0	0	16203000	8488400	7714800	0	0	0	0	0	0
P10619	P10619	Lysosomal protective protein;Lysosomal protective protein 32 kDa chain;Lysosomal protective protein 20 kDa chain	CTSA	691	0.413269	-0.129797	0.422233	1.03583	NaN	0.0350608	4	4	12.1	54.465	0	22.481	92410000	36955000	55454000	103060000	55438000	47623000	97284000	42656000	54629000	82662000	21625000	61037000	16564000	7384600	9179900	49843000	26609000	23235000
P10620	P10620	Microsomal glutathione S-transferase 1	MGST1	692	0.0549179	0.104739	0.187388	-0.0194335	-0.267896	0.209391	4	4	27.1	17.598	0	117.19	467850000	235120000	232730000	321090000	160870000	160220000	245610000	121910000	123700000	244790000	134390000	110400000	71705000	37076000	34628000	159320000	107100000	52220000
P10644;P31321	P10644	cAMP-dependent protein kinase type I-alpha regulatory subunit;cAMP-dependent protein kinase type I-alpha regulatory subunit, N-terminally processed	PRKAR1A	693	0.288063	-0.902605	-0.304826	-1.14749	-0.939897	-0.634912	6	6	18.6	42.981	0	13.685	103220000	49420000	53805000	86070000	57326000	28744000	30127000	14862000	15266000	67148000	46852000	20296000	19601000	11943000	7658300	24594000	14954000	9640100
P10768	P10768	S-formylglutathione hydrolase	ESD	694	0.152378	-0.157013	0.208517	-0.117897	-0.311954	0.0695647	12	12	55.3	31.462	0	213.05	1228200000	593900000	634340000	1523300000	797150000	726150000	686820000	343300000	343510000	713290000	393970000	319320000	262380000	137210000	125170000	343600000	171430000	172180000
P10809	P10809	60 kDa heat shock protein, mitochondrial	HSPD1	695	-0.205746	0.27858	-0.210496	0.258097	-0.0354461	0.121811	33	33	57.4	61.054	0	323.31	5858200000	3208900000	2649300000	6442800000	2996400000	3446400000	4494900000	2466000000	2028900000	3440700000	1643200000	1797400000	1725200000	902110000	823070000	1772100000	892980000	879100000
P11021	P11021	78 kDa glucose-regulated protein	HSPA5	696	0.285461	-0.338506	0.129349	-0.163607	-0.0225369	0.0364681	33	33	48.5	72.332	0	323.31	4569800000	2090100000	2479700000	5456300000	3074000000	2382400000	2920900000	1454000000	1466900000	3003400000	1650500000	1352900000	2069900000	1077300000	992630000	2699900000	1393700000	1306200000
P11117	P11117	Lysosomal acid phosphatase	ACP2	697	NaN	-0.410467	NaN	-0.307644	NaN	1.35592	3	3	8.5	48.344	0.0002978	3.2784	16509000	6735000	9773600	22609000	11924000	10685000	0	0	0	32579000	15186000	17393000	0	0	0	33410000	5894700	27515000
P11137	P11137	Microtubule-associated protein 2	MAP2	698	NaN	NaN	NaN	NaN	NaN	NaN	1	1	0.9	199.52	0.0011377	2.8285	0	0	0	24665000	6719900	17945000	0	0	0	0	0	0	0	0	0	3229900	1389400	1840500
P11142	P11142	Heat shock cognate 71 kDa protein	HSPA8	699	0.0832474	-0.0420409	0.0939657	-0.0611196	-0.0233724	0.0250289	37	25	54	70.897	0	323.31	10482000000	5264800000	5217300000	11246000000	5851500000	5394500000	5718100000	2916000000	2802100000	7601600000	4089400000	3512200000	6742400000	3484900000	3257600000	7486500000	3866700000	3619800000
P11166	P11166	Solute carrier family 2, facilitated glucose transporter member 1	SLC2A1	700	0.0486547	0.0243196	0.145091	-0.160379	0.0224743	-0.080515	5	5	9.6	54.083	0	21.389	65320000	32193000	33127000	131980000	75074000	56909000	63028000	31573000	31455000	69505000	38277000	31228000	53118000	28739000	24379000	46718000	24768000	21950000
P11172	P11172	Uridine 5-monophosphate synthase;Orotate phosphoribosyltransferase;Orotidine 5-phosphate decarboxylase	UMPS	701	-0.339911	-0.133052	-0.30668	-0.116817	-0.291839	0.746657	11	11	26.2	52.221	0	102.75	170680000	85003000	85674000	233230000	117310000	115920000	67798000	35968000	31830000	52129000	27711000	24418000	34989000	19537000	15452000	47241000	17539000	29701000
P11177	P11177	Pyruvate dehydrogenase E1 component subunit beta, mitochondrial	PDHB	702	-0.0304719	0.116498	-0.0976099	-0.0634544	0	-0.0284399	6	6	24	39.233	0	82.585	130710000	77631000	53079000	149420000	84253000	65171000	95016000	56224000	38792000	104760000	55695000	49067000	66818000	47313000	19505000	58298000	28757000	29541000
P11182	P11182	Lipoamide acyltransferase component of branched-chain alpha-keto acid dehydrogenase complex, mitochondrial	DBT	703	0.104605	-0.265397	NaN	-0.677057	NaN	NaN	3	3	6.6	53.486	0.00032765	4.619	11292000	6007800	5283700	18596000	9855800	8740300	0	0	0	16898000	11893000	5005300	0	0	0	5242500	2573000	2669400
P11216	P11216	Glycogen phosphorylase, brain form	PYGB	704	0.212881	-0.140078	0.162081	-0.100438	0.227248	-0.107415	44	34	56.8	96.695	0	323.31	2528200000	1205700000	1322600000	2939200000	1555200000	1384000000	1375300000	673190000	702150000	1864300000	1026700000	837540000	749350000	361480000	387870000	1054400000	555160000	499230000
P11217	P11217	Glycogen phosphorylase, muscle form	PYGM	705	NaN	NaN	NaN	NaN	NaN	NaN	1	1	17.6	97.091	0	7.9458	0	0	0	0	0	0	0	0	0	50569000	29578000	20992000	0	0	0	0	0	0
P11233	P11233	Ras-related protein Ral-A	RALA	706	-0.0915252	-0.260117	-0.129687	-0.0489494	NaN	-0.17371	1	1	16	23.567	0	50.67	51489000	27316000	24173000	63654000	33243000	30411000	28432000	16231000	12201000	58940000	33111000	25828000	41753000	19190000	22563000	39613000	21256000	18357000
P11234	P11234	Ras-related protein Ral-B	RALB	707	NaN	0.0370308	NaN	NaN	NaN	0.16221	4	2	20.9	23.408	0.00032755	4.6164	0	0	0	30883000	16539000	14344000	16055000	7946000	8108500	7040900	3545100	3495800	5418000	2707000	2710900	13596000	7122600	6473700
P11279	P11279	Lysosome-associated membrane glycoprotein 1	LAMP1	709	NaN	-0.317049	0.47415	NaN	NaN	NaN	4	4	10.6	44.882	0	27.415	49440000	21684000	27756000	91322000	48623000	42699000	76806000	34026000	42780000	31655000	17590000	14065000	0	0	0	0	0	0
P11310	P11310	Medium-chain specific acyl-CoA dehydrogenase, mitochondrial	ACADM	710	0.50924	-0.0193604	NaN	NaN	-0.350173	NaN	4	4	13.5	46.588	0	7.0884	21582000	8802800	12779000	25694000	14204000	11490000	0	0	0	3665900	2014300	1651600	15672000	8487200	7184500	0	0	0
P11387;Q969P6	P11387	DNA topoisomerase 1	TOP1	711	0.00201835	-0.0207795	0.0486547	0.0231843	-0.0598859	0.0903115	23	23	32.2	90.725	0	323.31	957180000	499280000	457910000	1120800000	624250000	496580000	666640000	336250000	330390000	823990000	434820000	389170000	737410000	402630000	334780000	731760000	385240000	346520000
P11388	P11388	DNA topoisomerase 2-alpha	TOP2A	712	NaN	-0.306787	NaN	NaN	NaN	NaN	2	2	5.7	174.38	0.00032373	4.412	0	0	0	17580000	9488500	8091500	0	0	0	10882000	6536000	4346000	0	0	0	5474100	3431400	2042700
P11413	P11413	Glucose-6-phosphate 1-dehydrogenase	G6PD	713	0.132906	0.0206267	0.0926134	0.0699771	0.098689	0.0067647	37	37	69.3	59.256	0	323.31	8159100000	3959900000	4199200000	8290300000	4110800000	4179600000	5386200000	2684600000	2701500000	4555600000	2347700000	2207900000	2642400000	1301300000	1341000000	3169700000	1622600000	1547100000
P11474;O95718	P11474;O95718	Steroid hormone receptor ERR1;Steroid hormone receptor ERR2	ESRRA;ESRRB	714	-0.725112	0.492212	NaN	NaN	NaN	NaN	2	2	5.9	45.509	0	6.4797	8389700	5313300	3076400	9415900	3766300	5649600	0	0	0	0	0	0	0	0	0	0	0	0
P11498	P11498	Pyruvate carboxylase, mitochondrial	PC	715	0.0377336	-0.0542425	0.0394191	-0.105923	-0.020882	-0.0287195	45	45	53.4	129.63	0	323.31	1335300000	664220000	671110000	1268200000	673150000	595080000	1468200000	690860000	777350000	1371900000	748890000	623030000	1472000000	746430000	725580000	1898200000	988340000	909830000
P11586	P11586	C-1-tetrahydrofolate synthase, cytoplasmic;Methylenetetrahydrofolate dehydrogenase;Methenyltetrahydrofolate cyclohydrolase;Formyltetrahydrofolate synthetase;C-1-tetrahydrofolate synthase, cytoplasmic, N-terminally processed	MTHFD1	716	-0.137553	0.186501	0.0150693	-0.0107883	0.0199154	0.0432045	40	40	52.1	101.56	0	323.31	2271000000	1196900000	1074100000	2512500000	1206000000	1306500000	1877100000	970800000	906250000	1461900000	786560000	675380000	1454200000	780510000	673680000	1485500000	887040000	598450000
P11766	P11766	Alcohol dehydrogenase class-3	ADH5	717	-0.139188	0.340619	0.0199154	0.0172092	-0.017972	0.0539454	11	11	35.8	39.724	0	212.62	489670000	255970000	233700000	894440000	397820000	496610000	257840000	123180000	134660000	278390000	138280000	140110000	134010000	67277000	66735000	283420000	143490000	139930000
P11802	P11802	Cyclin-dependent kinase 4	CDK4	718	0.355693	-0.337558	NaN	NaN	NaN	NaN	4	4	20.1	33.729	0	9.4546	434560000	33072000	401490000	66259000	34542000	31716000	310880000	14790000	296090000	30656000	15927000	14729000	81938000	9566800	72371000	19825000	10072000	9753400
P11908	P11908	Ribose-phosphate pyrophosphokinase 2	PRPS2	719	-0.272907	0.463622	-0.305236	0.384713	0.0607391	-0.0179136	5	2	23.6	34.769	0	96.057	96050000	57326000	38725000	93240000	42196000	51045000	43425000	22820000	20605000	62390000	30761000	31628000	27880000	13181000	14699000	33994000	17793000	16201000
P11940;Q9H361;Q4VXU2;Q96DU9;Q5JQF8	P11940;Q9H361	Polyadenylate-binding protein 1;Polyadenylate-binding protein 3	PABPC1;PABPC3	720	-0.0280721	-0.106886	0.0200577	-0.0860479	-0.0788988	-0.0725738	22	16	35.4	70.67	0	289.84	759720000	395920000	363800000	808660000	427570000	381090000	479760000	247170000	232590000	547690000	303910000	243780000	258470000	138560000	119910000	439380000	232530000	206840000
P12004	P12004	Proliferating cell nuclear antigen	PCNA	721	-0.241219	0.535157	-0.115051	0.286408	-0.0032931	0.230695	13	13	53.3	28.768	0	42.004	1102900000	263000000	839920000	1035800000	229700000	806110000	286900000	62940000	223960000	555070000	94257000	460820000	59218000	30482000	28736000	102400000	49543000	52861000
P12081	P12081	Histidine--tRNA ligase, cytoplasmic	HARS	722	0.236829	-0.134683	0.1333	-0.0510703	-0.209061	-0.11182	22	18	45.8	57.41	0	196.02	410630000	194040000	216590000	437080000	242120000	194960000	189740000	98937000	90799000	177350000	97900000	79451000	123190000	69563000	53624000	149870000	73735000	76135000
P12235;Q9H0C2	P12235	ADP/ATP translocase 1	SLC25A4	723	-0.583506	0.576087	-0.320991	0.164271	-0.0619777	0.0886844	4	4	39.3	33.064	0	73.354	177130000	112230000	64897000	209130000	84574000	124560000	104360000	59546000	44810000	138180000	66966000	71211000	61919000	32433000	29486000	78733000	40066000	38666000
P12236	P12236	ADP/ATP translocase 3;ADP/ATP translocase 3, N-terminally processed	SLC25A6	724	-0.723849	0.745022	-0.304505	0.303576	-0.0199747	0.0458623	6	3	44.3	32.866	0	59.334	1330000000	831710000	498240000	1241800000	487190000	754630000	838570000	472210000	366360000	789070000	377960000	411110000	353940000	185040000	168900000	182200000	97656000	84540000
P12268	P12268	Inosine-5-monophosphate dehydrogenase 2	IMPDH2	725	0.664756	-0.595337	0.610889	-0.541177	0.235605	-0.083447	19	18	42	55.804	0	323.31	1075300000	412050000	663260000	1341200000	781100000	560060000	660390000	263070000	397320000	619410000	360320000	259090000	218860000	104960000	113900000	418850000	217590000	201270000
P12270	P12270	Nucleoprotein TPR	TPR	726	0.248778	0.0709388	0.0574155	0.66421	NaN	0.142871	7	7	3.6	267.29	0	35.589	40004000	20278000	19726000	73240000	36165000	37075000	18601000	9511700	9089600	32414000	15088000	17326000	17046000	7323700	9722100	52408000	30385000	22023000
P12277	P12277	Creatine kinase B-type	CKB	727	NaN	NaN	NaN	NaN	NaN	NaN	1	1	3.4	42.644	0.0032868	2.3939	0	0	0	5315900	2152700	3163200	0	0	0	0	0	0	0	0	0	0	0	0
P12429	P12429	Annexin A3	ANXA3	728	0.0977456	0.100709	-0.0420111	0.315218	0.00791302	0.219339	15	15	58.2	36.375	0	123.54	446790000	232320000	214470000	549450000	274310000	275140000	251950000	114560000	137380000	199810000	83922000	115890000	68612000	36925000	31687000	163010000	62986000	100020000
P12532;P17540	P12532	Creatine kinase U-type, mitochondrial	CKMT1A	729	0.032524	-0.0490837	-0.119651	0.00288247	0.311271	0.0501883	8	8	26.1	47.036	0	24.137	113180000	53332000	59853000	89520000	46876000	42644000	39382000	20448000	18934000	61240000	34281000	26959000	19978000	10800000	9178400	49398000	29569000	19829000
P12694	P12694	2-oxoisovalerate dehydrogenase subunit alpha, mitochondrial	BCKDHA	730	0.563158	-0.868147	0.426748	NaN	NaN	NaN	5	5	14.6	50.47	0	21.524	15067000	5375600	9691800	33671000	23039000	10632000	8015600	3436300	4579300	5135900	3521000	1614900	0	0	0	0	0	0
P12814;P35609;Q08043	P12814	Alpha-actinin-1	ACTN1	731	0.0441843	-0.0329642	0.0628125	0.0606008	0.00273846	0.0836559	29	29	57.5	103.06	0	323.31	1212900000	612500000	600360000	1312400000	669950000	642420000	687580000	345600000	341990000	617410000	321920000	295480000	255080000	126460000	128620000	560600000	285990000	274610000
P12830	P12830	Cadherin-1;E-Cad/CTF1;E-Cad/CTF2;E-Cad/CTF3	CDH1	732	0.110497	-0.113348	0.147567	NaN	NaN	-0.40505	7	7	6.8	97.455	0	11.355	40709000	19661000	21048000	88295000	44790000	43505000	40166000	12920000	27247000	0	0	0	3679600	2065400	1614200	18376000	9283000	9093500
P12931	P12931	Proto-oncogene tyrosine-protein kinase Src	SRC	733	-0.153623	NaN	NaN	NaN	NaN	NaN	4	2	9.3	59.834	0	48.139	17525000	8957400	8567800	6696400	3024500	3671900	6603400	3315000	3288400	6730500	3000200	3730300	0	0	0	0	0	0
P12955	P12955	Xaa-Pro dipeptidase	PEPD	734	0.560715	-0.429615	-0.211298	-0.467374	-0.0757176	-0.172116	9	9	29.6	54.548	0	277.7	214700000	103300000	111400000	132740000	84847000	47890000	135740000	102930000	32808000	148470000	116110000	32353000	98342000	76418000	21924000	63979000	35087000	28892000
P12956	P12956	X-ray repair cross-complementing protein 6	XRCC6	735	-0.0175631	-0.053883	0.0596321	-0.0504576	0.033652	-0.0530297	30	30	52.2	69.842	0	323.31	2013900000	1035200000	978740000	2110600000	1108700000	1001900000	1451000000	720750000	730280000	1566100000	841670000	724450000	999250000	514040000	485210000	966900000	495580000	471320000
P13010	P13010	X-ray repair cross-complementing protein 5	XRCC5	736	0.369606	-0.33288	0.147828	-0.142879	0.208767	-0.228165	38	38	61.2	82.704	0	323.31	2292100000	1029300000	1262800000	2375700000	1342600000	1033100000	1161400000	568710000	592720000	1036200000	572210000	463960000	789590000	375380000	414220000	1044500000	586850000	457630000
P13051	P13051	Uracil-DNA glycosylase	UNG	737	0.283803	NaN	NaN	NaN	NaN	NaN	2	2	7	34.645	0.00031566	3.9872	24612000	11395000	13217000	16483000	7744100	8738900	11411000	6089900	5320700	11767000	6404700	5362600	0	0	0	0	0	0
P13073	P13073	Cytochrome c oxidase subunit 4 isoform 1, mitochondrial	COX4I1	738	-0.0700879	0.000865329	0.165172	NaN	NaN	NaN	6	6	36.1	19.576	0	34.741	83781000	47023000	36758000	130360000	73600000	56761000	20021000	8901900	11119000	0	0	0	0	0	0	0	0	0
P13473	P13473	Lysosome-associated membrane glycoprotein 2	LAMP2	739	NaN	NaN	NaN	-0.622865	NaN	NaN	3	3	7.1	44.96	0	13.697	15119000	6752600	8366800	13934000	8063300	5870600	19419000	7873400	11546000	39156000	24958000	14198000	14116000	8070300	6045600	7799100	4446700	3352400
P13489	P13489	Ribonuclease inhibitor	RNH1	740	-0.776231	0.778545	-0.387525	0.272382	-0.0872122	0.0836559	20	20	69	49.973	0	323.31	3252900000	2086800000	1166100000	2870700000	1068000000	1802700000	1484700000	868870000	615780000	1231500000	583250000	648250000	371220000	193050000	178180000	470690000	231330000	239360000
P13498	P13498	Cytochrome b-245 light chain	CYBA	741	NaN	NaN	-0.481364	NaN	-0.617078	NaN	1	1	5.1	21.012	0.0027579	2.4579	13282000	8330600	4951100	20135000	10743000	9391900	27331000	16082000	11249000	7454900	4775300	2679500	22641000	14042000	8598900	7007000	4038800	2968200
P13639	P13639	Elongation factor 2	EEF2	742	-0.0798287	0.0532504	-0.042754	-0.028955	-0.00940814	-0.0134944	54	53	69	95.337	0	323.31	16398000000	8706200000	7692100000	16826000000	8519600000	8306000000	9261200000	4890500000	4370700000	9788400000	5205700000	4582600000	5846700000	3011800000	2834900000	7290500000	3809900000	3480600000
P13667	P13667	Protein disulfide-isomerase A4	PDIA4	744	-1.01264	0.761626	-0.193123	0.0528332	0.234133	-0.189582	38	38	54.6	72.932	0	323.31	1378500000	910010000	468540000	1281100000	490820000	790290000	494190000	272350000	221840000	577060000	292080000	284980000	3414200000	1622700000	1791500000	3315800000	1833300000	1482600000
P13674	P13674	Prolyl 4-hydroxylase subunit alpha-1	P4HA1	745	-0.307216	-0.295376	NaN	-0.307448	NaN	NaN	4	4	10.3	61.049	0	11.323	62948000	32330000	30618000	58768000	33508000	25260000	20765000	11481000	9284100	49260000	28560000	20700000	0	0	0	15159000	8450900	6707900
P13693;Q56UQ5	P13693;Q56UQ5	Translationally-controlled tumor protein;TPT1-like protein	TPT1	746	-0.49826	2.26264	-0.400244	0.474358	NaN	0.0692898	3	3	19.8	19.595	0	31.126	276750000	62879000	213870000	437990000	43911000	394080000	35227000	20144000	15083000	155470000	25030000	130440000	13121000	7031000	6089800	63450000	31840000	31610000
P13716	P13716	Delta-aminolevulinic acid dehydratase	ALAD	747	0.406646	-0.351627	0.575506	-0.932802	0.264356	-0.206345	9	9	30.9	36.294	0	60.877	206690000	89377000	117310000	174700000	106570000	68126000	21568000	9543100	12025000	38212000	24211000	14001000	44712000	32101000	12611000	28595000	15468000	13127000
P13796	P13796	Plastin-2	LCP1	748	NaN	NaN	NaN	NaN	NaN	NaN	2	2	5.7	70.288	0	165.88	0	0	0	0	0	0	8713500	4034200	4679400	0	0	0	0	0	0	0	0	0
P13797	P13797	Plastin-3	PLS3	749	NaN	NaN	NaN	NaN	NaN	NaN	1	1	4.4	70.81	0.010008	1.8874	13854000	4171700	9682700	0	0	0	0	0	0	13743000	5516100	8226400	0	0	0	7935200	3202700	4732500
P13798	P13798	Acylamino-acid-releasing enzyme	APEH	750	-0.222784	0.230818	-0.0396662	-0.087994	0.041243	-0.172441	15	15	28	81.224	0	113.61	304910000	166000000	138910000	372810000	190060000	182750000	223190000	118150000	105050000	140990000	70582000	70406000	173790000	86148000	87645000	83580000	48589000	34991000
P13804	P13804	Electron transfer flavoprotein subunit alpha, mitochondrial	ETFA	751	-0.70941	0.698752	-0.109047	0.0489336	-0.176593	-0.01105	14	14	62.5	35.079	0	323.31	779400000	493200000	286200000	1006200000	388070000	618110000	270340000	147350000	122990000	239730000	123350000	116380000	81081000	45543000	35539000	120480000	60457000	60020000
P13807;P54840	P13807	Glycogen [starch] synthase, muscle	GYS1	752	NaN	0.190046	0.514501	NaN	NaN	NaN	4	4	7.6	83.785	0.0003201	4.2415	26396000	9684300	16712000	20073000	9711400	10362000	30659000	15011000	15647000	10597000	4807300	5789700	0	0	0	7337200	3983700	3353500
P13861;P31323	P13861	cAMP-dependent protein kinase type II-alpha regulatory subunit	PRKAR2A	753	0.230449	-0.266698	-0.0273955	-0.233922	0.0579701	-0.24744	11	11	36.6	45.518	0	98.357	131850000	59345000	72502000	135560000	61170000	74390000	83494000	41273000	42222000	75382000	44444000	30938000	70471000	36105000	34365000	72050000	42711000	29338000
P13984	P13984	General transcription factor IIF subunit 2	GTF2F2	754	-0.0726344	NaN	NaN	NaN	NaN	NaN	3	3	12.9	28.38	0.0040661	2.3278	12180000	5929700	6250100	8490700	4143900	4346800	0	0	0	7509500	3614000	3895500	0	0	0	0	0	0
P13987	P13987	CD59 glycoprotein	CD59	755	0.912267	-0.57366	0.611645	-0.510067	0.458592	-0.428236	3	3	25	14.177	0	6.8354	87195000	30369000	56826000	133130000	82931000	50195000	104360000	42077000	62284000	91169000	58310000	32859000	108810000	48902000	59908000	38007000	21985000	16022000
P13995	P13995	Bifunctional methylenetetrahydrofolate dehydrogenase/cyclohydrolase, mitochondrial;NAD-dependent methylenetetrahydrofolate dehydrogenase;Methenyltetrahydrofolate cyclohydrolase	MTHFD2	756	0.900104	NaN	NaN	NaN	NaN	NaN	3	3	12.6	37.895	0.0040628	2.3267	21826000	9953000	11873000	9224600	4737200	4487400	0	0	0	0	0	0	0	0	0	0	0	0
P14174	P14174	Macrophage migration inhibitory factor	MIF	757	5.32164	-7.41395	5.23523	-7.40089	5.29157	-8.2313	6	6	47	12.476	0	323.31	45122000000	1186700000	43935000000	38199000000	37864000000	335040000	44060000000	1280700000	42780000000	40358000000	40043000000	314670000	47864000000	1288500000	46576000000	46292000000	46025000000	267480000
P14209	P14209	CD99 antigen	CD99	758	NaN	NaN	NaN	NaN	NaN	NaN	1	1	5.4	18.848	0.0013966	2.5778	6658900	3900000	2759000	5674900	2395900	3279000	4339100	2211000	2128100	6704100	3392600	3311500	0	0	0	0	0	0
P14314	P14314	Glucosidase 2 subunit beta	PRKCSH	759	0.521252	-0.50408	0.299948	-0.772062	0.167101	-0.340057	14	14	27.1	59.425	0	145.21	317310000	147110000	170190000	362020000	217210000	144820000	83473000	38380000	45093000	87453000	56475000	30979000	50659000	25886000	24773000	69339000	38877000	30463000
P14324	P14324	Farnesyl pyrophosphate synthase	FDPS	760	-0.086921	0.237319	0.00848693	0.0129261	0.0103502	-0.127431	8	8	26.5	48.275	0	249.92	622830000	344500000	278330000	577290000	268640000	308650000	467650000	236250000	231410000	348060000	179750000	168310000	89844000	44634000	45210000	304170000	152120000	152050000
P14406	P14406	Cytochrome c oxidase subunit 7A2, mitochondrial	COX7A2	761	-1.23943	1.5924	NaN	NaN	NaN	NaN	2	2	27.7	9.3959	0	5.462	10876000	7769600	3106400	58360000	16661000	41699000	21130000	12997000	8132400	0	0	0	0	0	0	0	0	0
P14550	P14550	Alcohol dehydrogenase [NADP(+)]	AKR1A1	762	0.00317045	0.0122111	-0.038599	-0.0305161	-0.082805	-0.0752464	12	12	40.3	36.573	0	116.2	256070000	121050000	135030000	356190000	167600000	188590000	244910000	118050000	126860000	185930000	94197000	91736000	190000000	88388000	101620000	152680000	79329000	73348000
P14618;P30613	P14618	Pyruvate kinase PKM	PKM	763	-0.120655	0.191815	-0.130934	0.0783365	-0.0312383	0.0426443	44	44	83.2	57.936	0	323.31	19704000000	10465000000	9239000000	21874000000	10387000000	11487000000	13086000000	6891000000	6194900000	11818000000	6163300000	5655200000	8715600000	4508700000	4207000000	9121200000	4717200000	4404000000
P14625;Q58FF3	P14625	Endoplasmin	HSP90B1	764	0.0769695	-0.124189	-0.112974	0.195474	-0.0346036	0.0543624	36	36	47.3	92.468	0	323.31	2222900000	900840000	1322100000	2401600000	1087800000	1313800000	1262500000	546980000	715540000	1076300000	532040000	544240000	751190000	351560000	399630000	658360000	343110000	315250000
P14678;P63162	P14678;P63162	Small nuclear ribonucleoprotein-associated proteins B and B;Small nuclear ribonucleoprotein-associated protein N	SNRPB;SNRPN	765	-0.142401	0.193961	-0.0124026	0.212383	-0.0747753	0.127897	7	7	27.5	24.61	0	23.442	429020000	228610000	200410000	388130000	192570000	195570000	133940000	72557000	61386000	178890000	93671000	85218000	105840000	56648000	49194000	106280000	54694000	51588000
P14735	P14735	Insulin-degrading enzyme	IDE	766	0.548239	-0.648372	0.923415	-0.680081	0.493442	-0.375703	16	16	23.7	117.97	0	156.51	176130000	75311000	100810000	201370000	123400000	77968000	68986000	27624000	41362000	111510000	70252000	41259000	15433000	5222800	10210000	58490000	37064000	21426000
P14854	P14854	Cytochrome c oxidase subunit 6B1	COX6B1	767	0.328722	-0.460032	NaN	NaN	NaN	NaN	1	1	12.8	10.192	0.0040695	2.3318	25143000	11459000	13685000	20941000	11693000	9248200	10488000	5187400	5300500	13335000	8301300	5033400	0	0	0	0	0	0
P14866	P14866	Heterogeneous nuclear ribonucleoprotein L	HNRNPL	768	0.0594937	-0.0887303	0.148218	-0.145206	0.135666	-0.149761	20	19	46.5	64.132	0	323.31	2449900000	1231700000	1218200000	2584900000	1355200000	1229700000	1320400000	629730000	690690000	1474700000	817870000	656870000	727060000	369640000	357420000	746840000	409150000	337690000
P14868	P14868	Aspartate--tRNA ligase, cytoplasmic	DARS	769	0.237564	-0.277097	0.0927488	-0.078259	0.0261627	-0.0984901	24	24	56.1	57.136	0	110.13	1004000000	470580000	533410000	831410000	462660000	368750000	661120000	320720000	340400000	351440000	194740000	156700000	144210000	75762000	68452000	196860000	105280000	91578000
P14923	P14923	Junction plakoglobin	JUP	770	0.0531114	-0.506066	-0.0952192	-0.374187	-0.242601	-0.438698	27	23	48.9	81.744	0	323.31	1246200000	573450000	672790000	1691500000	928450000	763020000	702600000	327690000	374910000	1000100000	501690000	498430000	495560000	269080000	226480000	534570000	322380000	212200000
P14927	P14927	Cytochrome b-c1 complex subunit 7	UQCRB	771	NaN	NaN	NaN	NaN	NaN	NaN	1	1	18	13.53	0	9.8608	0	0	0	9078200	3230200	5848100	0	0	0	0	0	0	0	0	0	0	0	0
P15104	P15104	Glutamine synthetase	GLUL	772	-0.255684	-0.224435	NaN	-0.324798	NaN	-0.421786	7	7	23.3	42.064	0	18.771	64867000	33949000	30918000	16096000	9690600	6405300	0	0	0	14778000	8828900	5949500	40327000	24375000	15953000	84681000	51530000	33151000
P15170;Q8IYD1	P15170	Eukaryotic peptide chain release factor GTP-binding subunit ERF3A	GSPT1	773	0.482126	-0.37415	0.270828	-0.279862	0.31545	-0.192612	18	18	38.3	55.755	0	293.73	858110000	392690000	465420000	571810000	337850000	233950000	413890000	204310000	209590000	482220000	284440000	197780000	237670000	109600000	128070000	283120000	158680000	124450000
P15291	P15291	Beta-1,4-galactosyltransferase 1;Lactose synthase A protein;N-acetyllactosamine synthase;Beta-N-acetylglucosaminylglycopeptide beta-1,4-galactosyltransferase;Beta-N-acetylglucosaminyl-glycolipid beta-1,4-galactosyltransferase;Processed beta-1,4-galactosyltransferase 1	B4GALT1	774	-0.39191	0.552574	0.202637	NaN	NaN	NaN	2	2	5	43.92	0	11.554	45335000	27211000	18124000	38034000	16323000	21711000	24919000	12790000	12129000	22271000	11123000	11147000	0	0	0	0	0	0
P15311	P15311	Ezrin	EZR	775	-0.16869	0.169412	-0.0253092	0.0382958	-0.00455164	0.0601858	28	19	47.3	69.412	0	323.31	2488400000	1327500000	1160800000	2881700000	1423200000	1458500000	1594400000	818190000	776240000	1276000000	667120000	608850000	817830000	418110000	399720000	946840000	490070000	456770000
P15374	P15374	Ubiquitin carboxyl-terminal hydrolase isozyme L3	UCHL3	776	0.269632	-0.146388	0.253626	-0.0603672	0.543991	NaN	4	4	23.5	26.182	0	17.73	32824000	14069000	18755000	74264000	39297000	34967000	82528000	39106000	43423000	43906000	24459000	19447000	54572000	22914000	31659000	0	0	0
P15531	P15531	Nucleoside diphosphate kinase A	NME1	777	0.0102069	0.054779	-0.169209	0.0866479	0.00848693	-0.000202008	6	6	70.4	17.149	0	256.07	1644700000	847590000	797100000	2148100000	1152900000	995180000	825470000	453620000	371850000	1075000000	559160000	515790000	592010000	308450000	283570000	690560000	367000000	323570000
P15559	P15559	NAD(P)H dehydrogenase [quinone] 1	NQO1	778	0.0635029	-0.167944	0.164143	-0.0783809	0.0706641	-0.11327	9	9	36.1	30.867	0	163.54	519100000	267360000	251750000	563650000	301270000	262380000	233360000	119900000	113460000	213490000	119980000	93511000	178100000	94605000	83490000	177990000	101150000	76839000
P15586	P15586	N-acetylglucosamine-6-sulfatase	GNS	779	0.368601	0.800827	NaN	NaN	NaN	NaN	3	3	6.3	62.081	0.00032289	4.356	56169000	22817000	33352000	39908000	15739000	24169000	0	0	0	0	0	0	0	0	0	0	0	0
P15880	P15880	40S ribosomal protein S2	RPS2	780	-0.382025	0.345056	-0.117036	0.135404	-0.0873654	0.157561	14	14	50.2	31.324	0	218.46	957810000	540080000	417730000	1207900000	543990000	663860000	714260000	390640000	323610000	507030000	261720000	245310000	176150000	94166000	81984000	117140000	57419000	59722000
P15924	P15924	Desmoplakin	DSP	781	0.550507	-0.856528	0.184598	-0.480478	0.0798389	-0.466297	71	71	28.3	331.77	0	323.31	1329000000	533440000	795570000	1527100000	947670000	579390000	583280000	266610000	316670000	878770000	500200000	378570000	710110000	342250000	367860000	792320000	464950000	327370000
P15927	P15927	Replication protein A 32 kDa subunit	RPA2	782	-0.0742588	-0.169777	0.29125	NaN	NaN	NaN	5	5	27	29.247	0	84.141	62177000	28687000	33491000	61215000	29026000	32189000	35090000	15389000	19701000	11981000	5586500	6394500	5611000	3753500	1857500	0	0	0
P15954	P15954	Cytochrome c oxidase subunit 7C, mitochondrial	COX7C	783	NaN	0.0281448	0.226755	NaN	NaN	NaN	2	2	41.3	7.2454	0	21.191	48617000	24410000	24207000	155760000	81628000	74128000	67295000	33483000	33812000	20924000	11695000	9228700	24299000	12900000	11399000	0	0	0
P16070	P16070	CD44 antigen	CD44	784	NaN	NaN	NaN	NaN	NaN	NaN	1	1	1.6	81.537	0.008845	2.0064	0	0	0	9066400	3890400	5176000	0	0	0	0	0	0	0	0	0	0	0	0
P16144	P16144	Integrin beta-4	ITGB4	785	0.620774	-1.48096	NaN	NaN	NaN	NaN	4	4	2.7	202.16	0	6.1003	16134000	6646000	9487700	8983700	5682300	3301400	10568000	5306000	5262400	0	0	0	0	0	0	0	0	0
P16152	P16152	Carbonyl reductase [NADPH] 1	CBR1	786	0.944933	-0.846636	0.15082	0.0319598	0.0258793	0.106616	17	15	75.5	30.375	0	323.31	1094800000	400910000	693940000	1714800000	1095200000	619620000	318750000	151850000	166900000	344000000	178740000	165260000	187470000	93745000	93721000	295940000	151700000	144240000
P16219	P16219	Short-chain specific acyl-CoA dehydrogenase, mitochondrial	ACADS	787	NaN	0.107286	NaN	0.126973	NaN	NaN	3	3	8.3	44.297	0	5.5365	7198800	4011900	3186900	8729700	3903900	4825800	0	0	0	11909000	6556100	5352600	7084800	3859800	3225000	7433300	4102800	3330600
P16278	P16278	Beta-galactosidase	GLB1	788	-0.221253	0.00633396	-0.179907	0.118626	NaN	-0.134588	8	8	15.8	76.074	0	123.77	65768000	36654000	29114000	104110000	52719000	51391000	95584000	48007000	47576000	133510000	61551000	71963000	25034000	13342000	11692000	48325000	26679000	21647000
P16401	P16401	Histone H1.5	HIST1H1B	789	-0.357456	0.0258793	-0.0590891	0.141956	-0.0166288	NaN	6	6	22.1	22.58	0	25.466	257250000	137790000	119460000	329950000	165460000	164490000	72948000	38250000	34698000	50441000	24572000	25869000	17991000	9186500	8804600	0	0	0
P16422	P16422	Epithelial cell adhesion molecule	EPCAM	790	0.198117	-0.288364	0.166844	NaN	NaN	-0.268504	4	4	12.7	34.932	0	40.216	167470000	83231000	84235000	213540000	118230000	95307000	56095000	27535000	28559000	97523000	58165000	39358000	66155000	33326000	32830000	109540000	68346000	41199000
P16435	P16435	NADPH--cytochrome P450 reductase	POR	791	-0.0823468	0.0809305	-0.3102	0.146264	-0.0426797	0.0758749	24	24	43.7	76.689	0	323.31	614490000	334380000	280100000	591950000	286700000	305250000	331600000	187420000	144180000	367820000	198980000	168840000	274930000	143130000	131800000	122260000	61956000	60307000
P16455	P16455	Methylated-DNA--protein-cysteine methyltransferase	MGMT	792	0.290306	0.00762616	NaN	-0.477161	-0.138362	-0.0757176	7	7	44	21.646	0	59.695	204260000	102390000	101870000	186750000	108350000	78396000	66765000	32546000	34220000	108860000	63490000	45369000	53177000	28562000	24616000	80886000	44589000	36298000
P16615;O14983	P16615	Sarcoplasmic/endoplasmic reticulum calcium ATPase 2	ATP2A2	794	0.379621	-0.414153	0.532267	-0.473651	0.0918014	0.0184917	40	34	41.5	114.76	0	323.31	1702900000	742980000	959910000	2103900000	1212600000	891290000	996950000	421420000	575530000	1076800000	653670000	423130000	349270000	170960000	178310000	405060000	214530000	190540000
P16930	P16930	Fumarylacetoacetase	FAH	795	NaN	NaN	NaN	NaN	NaN	NaN	2	2	5.5	46.374	0	24.08	14892000	8005300	6886500	13405000	6618000	6787400	0	0	0	0	0	0	2375000	1049500	1325500	0	0	0
P16949	P16949	Stathmin	STMN1	796	NaN	NaN	NaN	NaN	NaN	NaN	1	1	8.7	17.302	0.0027556	2.4526	11131000	5570000	5561400	0	0	0	0	0	0	0	0	0	0	0	0	0	0	0
P17028	P17028	Zinc finger protein 24	ZNF24	797	NaN	NaN	NaN	-0.222549	NaN	NaN	2	2	6.5	42.155	0.00031279	3.8633	20719000	10272000	10447000	23800000	12471000	11329000	17425000	8013100	9411500	43092000	23936000	19156000	10522000	5289500	5232200	14180000	7667900	6511700
P17066;P48741	P17066;P48741	Heat shock 70 kDa protein 6;Putative heat shock 70 kDa protein 7	HSPA6;HSPA7	798	0.0946415	-0.137584	0.054779	-0.0897739	-0.0255735	-0.0167601	1	1	17.1	71.027	0	5.1754	1508900000	772570000	736340000	1595600000	861230000	734340000	1173400000	579850000	593590000	976920000	533780000	443150000	829350000	425450000	403900000	780510000	393420000	387090000
P17097	P17097	Zinc finger protein 7	ZNF7	799	NaN	NaN	NaN	NaN	NaN	NaN	2	2	3.2	77.886	0.0040772	2.3407	0	0	0	5726400	3169000	2557400	1874100	808240	1065900	0	0	0	0	0	0	0	0	0
P17152	P17152	Transmembrane protein 11, mitochondrial	TMEM11	800	-0.159895	-0.0731656	NaN	-0.102682	NaN	NaN	4	4	25.5	21.541	0	16.24	53790000	30495000	23295000	45414000	22219000	23195000	35051000	18306000	16746000	37918000	19569000	18349000	12996000	7353000	5642600	14745000	8313800	6431000
P17174	P17174	Aspartate aminotransferase, cytoplasmic	GOT1	801	-0.227084	-0.004653	-0.231481	-0.0442259	-0.263369	0.00748262	17	17	60.5	46.247	0	254.82	257510000	144170000	113340000	341870000	178310000	163560000	82798000	43875000	38923000	159210000	86182000	73032000	102070000	55653000	46413000	124680000	64964000	59716000
P17301	P17301	Integrin alpha-2	ITGA2	802	0.0253123	-0.0746082	0.066537	0.181802	0.107152	0.0543624	9	9	8.2	129.29	0	22.964	77097000	40228000	36869000	80068000	43615000	36452000	50752000	26828000	23924000	42574000	22864000	19709000	33476000	15432000	18044000	40156000	20926000	19230000
P17480	P17480	Nucleolar transcription factor 1	UBTF	803	0.313246	-0.271914	0.434882	-0.165451	0.0854246	-0.0432742	13	13	19.4	89.405	0	34.126	176930000	83474000	93458000	122660000	70226000	52430000	111500000	48563000	62935000	80898000	45320000	35578000	23773000	11107000	12666000	39221000	20055000	19166000
P17568	P17568	NADH dehydrogenase [ubiquinone] 1 beta subcomplex subunit 7	NDUFB7	804	NaN	NaN	NaN	NaN	NaN	NaN	2	2	13.1	16.402	0.0011511	2.9467	20261000	11092000	9168700	8627400	4554800	4072600	5823000	3485300	2337700	1686200	879600	806640	2420800	1466200	954590	3203100	1907000	1296100
P17612;P22694;P22612	P17612;P22694	cAMP-dependent protein kinase catalytic subunit alpha;cAMP-dependent protein kinase catalytic subunit beta	PRKACA;PRKACB	805	-0.0704211	0.0589399	-0.379601	-0.151474	NaN	0.0149266	5	5	16.8	40.589	0	8.7996	47041000	24294000	22747000	56034000	31016000	25018000	20660000	13560000	7100100	18126000	10616000	7510100	7408100	4287900	3120200	13573000	7095500	6477600
P17655	P17655	Calpain-2 catalytic subunit	CAPN2	806	0.274053	-0.0906186	0.239765	0.148088	0.186627	0.0754641	10	10	18.1	79.994	0	61.745	176640000	81250000	95391000	162810000	86559000	76246000	84972000	35552000	49420000	72633000	38198000	34435000	35765000	15992000	19773000	32848000	17369000	15479000
P17676	P17676	CCAAT/enhancer-binding protein beta	CEBPB	807	NaN	NaN	NaN	NaN	NaN	NaN	2	2	9.3	36.105	0.0002924	3.0979	0	0	0	0	0	0	0	0	0	16122000	8875000	7247200	0	0	0	0	0	0
P17706	P17706	Tyrosine-protein phosphatase non-receptor type 2	PTPN2	808	-0.231041	NaN	NaN	NaN	NaN	NaN	2	2	7.2	48.473	0	6.5509	15834000	7593800	8239900	9609500	5575800	4033700	0	0	0	6807100	3597200	3209900	5425600	2759700	2665900	4753400	2212300	2541100
P17812	P17812	CTP synthase 1	CTPS1	809	0.432532	-0.435105	0.345851	-0.241356	0.632454	-0.608892	15	13	32	66.69	0	122.74	476690000	235120000	241580000	355390000	211270000	144120000	244420000	105640000	138780000	214880000	128060000	86819000	142710000	59456000	83256000	176690000	106630000	70058000
P17844	P17844	Probable ATP-dependent RNA helicase DDX5	DDX5	810	-0.229078	0.116498	-0.0530745	-0.156354	-0.116551	-0.178584	25	17	39.4	69.147	0	227.06	1419300000	766270000	653070000	1708300000	828980000	879300000	574630000	304670000	269960000	545160000	303230000	241930000	340700000	180710000	159990000	808830000	549990000	258840000
P17858	P17858	ATP-dependent 6-phosphofructokinase, liver type	PFKL	811	-0.624488	0.590243	0.0673633	-0.0253532	0.0392789	-0.0218923	34	29	59.6	85.018	0	323.31	6673700000	4131100000	2542600000	7873200000	3207800000	4665400000	3634700000	1853100000	1781600000	3749300000	2015300000	1733900000	1094400000	551780000	542580000	1555700000	801990000	753670000
P17931	P17931	Galectin-3	LGALS3	812	0.134615	-0.177523	0.140909	-0.129529	0.052555	0.0107799	8	8	32.4	26.152	0	128.38	1888100000	907460000	980610000	1543900000	831090000	712770000	891060000	446350000	444710000	1230600000	687350000	543210000	331980000	166820000	165150000	743460000	383240000	360230000
P17980	P17980	26S protease regulatory subunit 6A	PSMC3	813	-0.0350174	-0.0032931	-0.0147182	0.162855	-0.0619175	0.251325	15	15	46.5	49.203	0	164.48	285260000	166300000	118960000	310240000	170420000	139830000	114740000	55309000	59427000	114030000	56127000	57903000	41265000	23475000	17790000	56033000	25871000	30162000
P17987	P17987	T-complex protein 1 subunit alpha	TCP1	814	0.1133	-0.0633639	0.00877379	0.0333701	0.0558898	0.00100953	20	20	47.8	60.343	0	176.37	2921000000	1399500000	1521500000	1745900000	855270000	890640000	2087900000	991520000	1096400000	1934300000	948160000	986160000	1830200000	915950000	914300000	2156200000	1041600000	1114600000
P18031	P18031	Tyrosine-protein phosphatase non-receptor type 1	PTPN1	815	0.226878	-0.16259	0.35558	-0.213705	0.354452	-0.365128	21	21	59.5	49.966	0	323.31	869850000	409300000	460550000	918010000	486340000	431670000	396440000	189670000	206770000	372450000	211700000	160740000	376020000	182620000	193410000	509100000	296090000	213010000
P18074	P18074	TFIIH basal transcription factor complex helicase XPD subunit	ERCC2	816	-0.621333	0.0263043	-0.351074	NaN	NaN	NaN	4	4	6.4	86.908	0	6.7036	11184000	6679600	4504300	29806000	17290000	12517000	12255000	6627100	5627500	0	0	0	0	0	0	0	0	0
P18077	P18077	60S ribosomal protein L35a	RPL35A	817	0.147437	-0.100855	0.137504	-0.0788531	0.0419438	0.00115371	6	6	30	12.538	0	9.2394	239200000	113450000	125750000	334050000	180430000	153620000	174170000	85341000	88833000	180320000	96170000	84149000	182440000	88979000	93460000	137490000	71501000	65990000
P18084	P18084	Integrin beta-5	ITGB5	818	-0.391777	0.32458	-0.158172	-0.00471089	NaN	NaN	9	9	15.3	88.053	0	214.45	20813000	10420000	10394000	78137000	35580000	42558000	42951000	23772000	19178000	28982000	15082000	13900000	0	0	0	5694100	3887600	1806500
P18085	P18085	ADP-ribosylation factor 4	ARF4	819	0.0943712	-0.0213944	-0.0178552	0.0708015	-0.0997573	0.198746	11	7	62.2	20.511	0	180.57	446230000	214410000	231830000	522320000	272760000	249560000	226960000	116690000	110260000	195610000	104020000	91594000	56731000	28998000	27733000	112140000	54376000	57768000
P18124	P18124	60S ribosomal protein L7	RPL7	820	-0.0112099	-0.0696942	0.0462816	0.0167816	-0.00547823	0.104471	18	18	49.6	29.225	0	181.37	1085100000	549650000	535410000	1324300000	688850000	635480000	566430000	290160000	276270000	380350000	214530000	165820000	229560000	120400000	109170000	180670000	91753000	88916000
P18206	P18206	Vinculin	VCL	821	-0.303721	0.242694	-0.164965	0.205518	-0.0571815	0.0581087	24	24	27.6	123.8	0	148.08	261950000	138530000	123420000	278160000	110790000	167360000	245370000	118290000	127080000	272170000	126880000	145290000	50482000	26602000	23880000	87462000	43323000	44139000
P18440	P18440	Arylamine N-acetyltransferase 1	NAT1	822	NaN	NaN	NaN	NaN	NaN	NaN	3	3	12.1	33.898	0	16.461	6592100	2417100	4174900	10169000	6283000	3885800	0	0	0	7792300	5172300	2620000	0	0	0	0	0	0
P18621	P18621	60S ribosomal protein L17	RPL17	823	-0.0358454	-0.18408	-0.0439285	-0.0544822	-0.0896972	-0.00910324	8	8	42.9	21.397	0	169.85	785450000	389440000	396000000	738780000	406970000	331810000	379150000	193180000	185970000	438250000	236040000	202200000	163300000	81482000	81815000	361650000	183450000	178200000
P18669;P15259;Q8N0Y7	P18669	Phosphoglycerate mutase 1	PGAM1	824	-0.0973321	0.0962619	-0.111757	0.133695	-0.0813848	0.0380147	14	14	63.4	28.804	0	323.31	1797600000	951460000	846150000	2100600000	1032100000	1068500000	1099500000	590830000	508700000	1032300000	520610000	511740000	419870000	219560000	200310000	763440000	370310000	393140000
P18754	P18754	Regulator of chromosome condensation	RCC1	825	0.0610158	-0.0800421	0.0233263	-0.00278709	0.040121	-0.228081	9	9	31.8	44.969	0	85.194	315300000	153620000	161670000	337340000	176690000	160650000	121400000	62077000	59320000	140610000	75128000	65485000	72280000	37408000	34872000	74976000	42005000	32971000
P18858	P18858	DNA ligase 1	LIG1	826	NaN	-0.461462	NaN	NaN	NaN	NaN	1	1	1.3	101.73	0.00030506	3.5502	11856000	5380300	6476100	9822400	4830300	4992100	7611400	3714400	3897000	9770800	4894200	4876500	3615400	2104200	1511200	6937300	4673100	2264300
P18887	P18887	DNA repair protein XRCC1	XRCC1	827	NaN	0.0126402	-0.193866	0.0554733	NaN	NaN	7	7	13.6	69.476	0	11.516	11933000	6533600	5399500	51527000	27581000	23946000	66461000	34752000	31708000	66348000	34723000	31626000	0	0	0	14764000	7760200	7004200
P19174	P19174	1-phosphatidylinositol 4,5-bisphosphate phosphodiesterase gamma-1	PLCG1	828	0.414569	-0.563071	0.0858326	NaN	NaN	NaN	5	5	4	148.53	0	21.931	40430000	18275000	22155000	12427000	8108300	4318600	16108000	9136000	6972400	0	0	0	8304000	3736800	4567300	15209000	8400800	6807800
P19338	P19338	Nucleolin	NCL	829	0.0942361	-0.0529548	0.017922	-0.0358602	-0.0776346	0.000576886	22	22	31.5	76.613	0	197.42	1026900000	544740000	482120000	1196700000	599580000	597100000	431640000	228720000	202930000	435220000	230480000	204730000	275850000	141660000	134190000	350390000	180570000	169820000
P19367;P52789;P52790	P19367	Hexokinase-1	HK1	830	0.31034	-0.293713	0.0186342	-0.0367035	0.0465608	0.0280033	48	44	54.5	102.48	0	323.31	2855600000	1362400000	1493200000	3391100000	1909500000	1481500000	1474400000	766980000	707380000	2029300000	1088100000	941160000	943150000	485100000	458050000	1201600000	620860000	580770000
P19404	P19404	NADH dehydrogenase [ubiquinone] flavoprotein 2, mitochondrial	NDUFV2	831	0.0731348	NaN	NaN	NaN	NaN	NaN	3	3	15.3	27.391	0.00031201	3.8403	18129000	8993300	9135800	7495600	3415600	4080000	0	0	0	0	0	0	0	0	0	0	0	0
P19525	P19525	Interferon-induced, double-stranded RNA-activated protein kinase	EIF2AK2	832	0.0282862	0.0984196	-0.0419072	-0.0890678	0.0607391	-0.524459	11	11	27	62.094	0	44.674	120810000	61893000	58912000	167950000	79971000	87981000	78831000	42301000	36530000	89796000	48459000	41338000	15945000	8110800	7834000	12072000	6770700	5301400
P19623	P19623	Spermidine synthase	SRM	833	-0.0149806	0.139731	-0.203685	0.116897	-0.0689978	0.0571383	12	12	47	33.824	0	258.68	316670000	163610000	153060000	303840000	139320000	164510000	161190000	81198000	79987000	284310000	149190000	135130000	239080000	85010000	154080000	241990000	116830000	125160000
P19634	P19634	Sodium/hydrogen exchanger 1	SLC9A1	834	0.429536	0.0170667	NaN	NaN	NaN	NaN	3	3	5.4	90.762	0	30.498	39999000	17382000	22617000	42879000	23617000	19262000	0	0	0	10034000	5519700	4514800	0	0	0	0	0	0
P19784	P19784	Casein kinase II subunit alpha	CSNK2A2	835	0.0265876	-0.239634	-0.10197	-0.238561	NaN	-0.262348	9	9	36.3	41.213	0	101.62	109830000	62897000	46937000	146390000	71874000	74521000	78569000	36248000	42321000	82941000	47092000	35849000	6592400	3164600	3427900	40485000	23978000	16507000
P19793;P48443	P19793;P48443	Retinoic acid receptor RXR-alpha;Retinoic acid receptor RXR-gamma	RXRA;RXRG	836	0.237319	-0.326896	0.668664	-0.622443	NaN	-0.0925248	7	3	18.8	50.811	0	99.106	66287000	30753000	35534000	75533000	41214000	34319000	61577000	27152000	34424000	42656000	25319000	17337000	0	0	0	38109000	22771000	15338000
P19838	P19838	Nuclear factor NF-kappa-B p105 subunit;Nuclear factor NF-kappa-B p50 subunit	NFKB1	837	NaN	-0.623643	NaN	-0.750518	NaN	NaN	4	4	5.3	105.35	0	16.076	16732000	8117900	8614600	24328000	15940000	8387800	14384000	6071700	8312600	17930000	13137000	4792500	13170000	6248300	6922200	0	0	0
P20020;Q01814	P20020	Plasma membrane calcium-transporting ATPase 1	ATP2B1	838	0.0932897	0.00561564	0.268913	0.293841	1.2022	0.0472592	13	9	14.3	134.68	0	56.988	67859000	33919000	33940000	94056000	50214000	43842000	66813000	25707000	41106000	18771000	8799300	9972100	22211000	5509300	16702000	18202000	8818100	9383900
P20042	P20042	Eukaryotic translation initiation factor 2 subunit 2	EIF2S2	839	-0.311077	0.252537	-0.167005	0.11836	-0.043631	0.128689	10	10	26.7	38.388	0	19.933	138580000	74932000	63644000	116920000	54849000	62072000	42617000	22517000	20100000	37470000	19377000	18092000	55370000	28909000	26460000	39389000	18427000	20962000
P20073	P20073	Annexin A7	ANXA7	840	0.132774	-0.0308255	0.133037	0.0220482	-0.0422042	-0.0285282	9	9	21.1	52.739	0	36.661	181530000	85232000	96301000	216190000	112500000	103690000	132200000	66263000	65934000	148110000	77742000	70365000	41463000	20559000	20904000	135870000	69096000	66772000
P20336	P20336	Ras-related protein Rab-3A	RAB3A	841	NaN	NaN	NaN	NaN	NaN	NaN	1	1	19.1	24.984	0.0011422	2.8701	15456000	8491100	6964700	18314000	8664700	9649500	0	0	0	0	0	0	0	0	0	0	0	0
P20338	P20338	Ras-related protein Rab-4A	RAB4A	842	0.590051	-0.326715	NaN	NaN	NaN	NaN	3	2	19.3	24.389	0	8.1641	23328000	10122000	13206000	18977000	10943000	8033500	5732000	1980300	3751600	0	0	0	0	0	0	0	0	0
P20339	P20339	Ras-related protein Rab-5A	RAB5A	843	NaN	-0.759796	NaN	NaN	NaN	NaN	4	4	47	23.658	0	19.249	25754000	9660000	16094000	66012000	40909000	25103000	19864000	8300100	11563000	7698000	5084900	2613200	0	0	0	0	0	0
Q9NRW1;P20340;Q14964	Q9NRW1;P20340;Q14964	Ras-related protein Rab-6B;Ras-related protein Rab-6A;Ras-related protein Rab-39A	RAB6B;RAB6A;RAB39A	844	-0.0235923	-0.0326543	-0.0108028	0.00331442	-0.110028	-0.0195067	1	1	5.3	23.461	0	5.063	595080000	300660000	294410000	1039000000	541730000	497260000	382600000	197770000	184820000	415340000	223460000	191880000	248260000	131000000	117260000	290070000	151680000	138390000
P20585	P20585	DNA mismatch repair protein Msh3	MSH3	845	-0.000735929	-0.08111	NaN	-0.622376	NaN	NaN	4	4	4.7	127.41	0	10.987	22278000	10711000	11567000	22485000	12237000	10248000	7861100	2548900	5312300	13041000	7420900	5619700	0	0	0	4376100	2491900	1884200
P20618	P20618	Proteasome subunit beta type-1	PSMB1	846	0.0223323	0.0706641	-0.178388	0.176961	-0.0996336	NaN	11	11	58.5	26.489	0	323.31	522150000	249270000	272880000	611540000	283560000	327980000	212150000	121130000	91024000	128900000	64846000	64053000	32640000	14925000	17715000	44678000	19672000	25006000
P20645	P20645	Cation-dependent mannose-6-phosphate receptor	M6PR	847	-0.280177	0.262674	NaN	NaN	NaN	NaN	5	5	22	30.993	0	6.8263	56538000	30681000	25857000	32556000	14645000	17911000	0	0	0	0	0	0	0	0	0	7288300	4035400	3252900
P20674	P20674	Cytochrome c oxidase subunit 5A, mitochondrial	COX5A	848	-0.254203	0.301939	-0.204466	0.0367495	NaN	NaN	4	4	27.3	16.762	0	16.505	152030000	99287000	52741000	53427000	22241000	31186000	54856000	29440000	25416000	62474000	31215000	31259000	0	0	0	0	0	0
P20700	P20700	Lamin-B1	LMNB1	849	0.163499	-0.0799354	0.0632269	0.0831112	0.0575542	-0.0204428	30	28	48.3	66.408	0	323.31	945370000	529020000	416350000	1516900000	820320000	696530000	421960000	267640000	154320000	501560000	305020000	196550000	189620000	84783000	104840000	425560000	295090000	130470000
P20810	P20810	Calpastatin	CAST	850	NaN	-1.25082	NaN	-0.686313	1.01863	-0.84508	7	7	12.6	76.572	0	24.729	3119600	1201400	1918200	32832000	22784000	10048000	15344000	5400200	9943800	30365000	19773000	10592000	24102000	8595200	15506000	15797000	10455000	5342300
P20839	P20839	Inosine-5-monophosphate dehydrogenase 1	IMPDH1	851	NaN	-1.00976	NaN	NaN	NaN	NaN	2	2	7.4	55.405	0	8.0478	0	0	0	22845000	13729000	9116000	0	0	0	0	0	0	0	0	0	0	0	0
P20936	P20936	Ras GTPase-activating protein 1	RASA1	852	NaN	-0.60632	NaN	0.239276	0.0441843	NaN	5	5	6.6	116.4	0	7.9831	5382100	2904600	2477400	5576500	2975300	2601100	9830100	4080300	5749900	24232000	11027000	13204000	8699200	4709900	3989400	4515300	2227900	2287500
Q9UQ88;P21127;Q13882	Q9UQ88;P21127	Cyclin-dependent kinase 11A;Cyclin-dependent kinase 11B	CDK11A;CDK11B	853	0.579663	-0.629612	NaN	NaN	NaN	NaN	8	8	9.6	91.361	0	16.415	31337000	13173000	18164000	20143000	12887000	7256800	51150000	22906000	28244000	5276900	2948900	2328000	0	0	0	4551000	2387700	2163300
P21266;P28161	P21266	Glutathione S-transferase Mu 3	GSTM3	854	-0.0116607	0.0392789	-0.266177	0.213254	0.026021	-0.0929248	19	18	74.7	26.559	0	323.31	6900500000	3522300000	3378200000	7575000000	3861500000	3713500000	4396700000	2505700000	1891000000	4458500000	2230600000	2227900000	3087600000	1582700000	1504900000	2676200000	1444100000	1232100000
P21281;P15313	P21281	V-type proton ATPase subunit B, brain isoform	ATP6V1B2	855	0.0651587	0.044464	-0.00179007	0.118891	-0.00718809	-0.00163115	11	11	27	56.5	0	189.87	150310000	58373000	91936000	56373000	27838000	28536000	67240000	33676000	33564000	39287000	21722000	17565000	38555000	20720000	17835000	32638000	18365000	14272000
P21283;Q8NEY4	P21283	V-type proton ATPase subunit C 1	ATP6V1C1	856	0.138945	-0.0536734	NaN	0.257614	NaN	NaN	6	6	18.1	43.941	0	28.589	60447000	30622000	29825000	83213000	41274000	41939000	12459000	6675400	5783400	22739000	11685000	11054000	5871600	2984500	2887200	0	0	0
P21291	P21291	Cysteine and glycine-rich protein 1	CSRP1	857	-0.0534189	0.244278	NaN	-0.225464	NaN	NaN	5	5	42	20.567	0	98.874	81113000	44983000	36130000	121880000	59391000	62490000	9913300	4981900	4931400	29017000	15648000	13369000	0	0	0	4304800	2289000	2015800
P21333	P21333	Filamin-A	FLNA	858	0.320658	-0.216485	0.128557	-0.0218776	0.111699	-0.0647666	87	84	47.7	280.74	0	323.31	6064600000	2798300000	3266300000	6292500000	3414200000	2878400000	4054800000	1999800000	2055000000	4452100000	2389800000	2062300000	3844900000	1882500000	1962400000	4698400000	2488600000	2209800000
P21359	P21359	Neurofibromin;Neurofibromin truncated	NF1	859	NaN	NaN	NaN	NaN	NaN	NaN	2	2	0.7	319.37	0.00029551	3.1868	0	0	0	0	0	0	4680500	2321000	2359500	5389400	2510800	2878500	4334100	1433700	2900400	0	0	0
P21399	P21399	Cytoplasmic aconitate hydratase	ACO1	860	0.187894	-0.216753	0.0295589	0.0453032	-1.70698	NaN	7	7	10.5	98.398	0	18.581	46953000	22263000	24690000	41114000	22242000	18872000	17074000	8029200	9044900	14447000	7543600	6903400	16421000	10108000	6313400	6883000	6883000	0
P21796	P21796	Voltage-dependent anion-selective channel protein 1	VDAC1	861	-0.0913869	0.10541	-0.130413	0.193204	-0.0556812	0.124857	13	13	58.7	30.772	0	159.84	687060000	365810000	321260000	2081200000	1076000000	1005200000	608780000	336070000	272710000	976290000	479820000	496460000	681020000	328150000	352870000	689200000	341070000	348130000
P21912	P21912	Succinate dehydrogenase [ubiquinone] iron-sulfur subunit, mitochondrial	SDHB	862	0.222557	-0.298886	0.130008	NaN	0.166972	0.0655723	7	7	28.9	31.629	0	20.858	89441000	41009000	48432000	75535000	44927000	30608000	40252000	20566000	19687000	17921000	14586000	3335200	47819000	20619000	27200000	21725000	11505000	10220000
P21926	P21926	CD9 antigen	CD9	863	-0.945221	0.938474	-0.226122	0.445303	0.129876	0.0207689	5	5	25.4	25.416	0	323.31	1462300000	960990000	501270000	1593300000	562230000	1031100000	445310000	246930000	198380000	1089300000	486070000	603190000	111930000	48475000	63451000	155990000	71674000	84312000
P21953	P21953	2-oxoisovalerate dehydrogenase subunit beta, mitochondrial	BCKDHB	864	-0.601803	0.544782	NaN	NaN	NaN	NaN	3	3	15.6	43.122	0	97.622	22400000	13145000	9255400	21191000	9629300	11561000	0	0	0	0	0	0	0	0	0	0	0	0
P21964	P21964	Catechol O-methyltransferase	COMT	865	0.474877	-0.268382	0.544288	-0.402626	0.0736831	-0.0269252	15	15	68.3	30.037	0	323.31	1166600000	502290000	664290000	1462200000	823440000	638770000	713290000	297980000	415320000	852150000	540110000	312040000	226600000	117360000	109240000	344650000	178550000	166090000
P22033	P22033	Methylmalonyl-CoA mutase, mitochondrial	MUT	866	-0.236062	-0.167572	NaN	-0.283755	-0.0297501	NaN	8	8	15.9	83.134	0	67.245	66889000	36783000	30106000	79015000	43881000	35135000	15980000	11067000	4912700	40400000	23743000	16657000	21675000	9739600	11935000	12190000	5024000	7166000
P22059	P22059	Oxysterol-binding protein 1	OSBP	867	-0.0871662	-0.0911717	-0.00904517	-0.0693762	-0.224081	-0.40358	8	8	14	89.42	0	47.627	171570000	86585000	84983000	168150000	85912000	82243000	75436000	42502000	32934000	147680000	81609000	66072000	31272000	15843000	15429000	100940000	60888000	40051000
P22061	P22061	Protein-L-isoaspartate(D-aspartate) O-methyltransferase	PCMT1	868	0.245982	-0.171336	0.280006	-0.1938	0.135798	-0.258822	12	12	66.1	24.636	0	192.32	370580000	170530000	200040000	434950000	243410000	191540000	236080000	117790000	118290000	450870000	255480000	195390000	189720000	87906000	101810000	279840000	153740000	126110000
P22087	P22087	rRNA 2-O-methyltransferase fibrillarin	FBL	869	0.0870554	-0.169761	0.0204844	-0.0258232	-0.917107	-0.0197261	11	10	39.3	33.784	0	149.02	407980000	204280000	203700000	466620000	266230000	200390000	152630000	81031000	71595000	123470000	75619000	47851000	32209000	20419000	11790000	58166000	32522000	25644000
P22102	P22102	Trifunctional purine biosynthetic protein adenosine-3;Phosphoribosylamine--glycine ligase;Phosphoribosylformylglycinamidine cyclo-ligase;Phosphoribosylglycinamide formyltransferase	GART	870	0.108357	-0.106809	-0.09985	0.146394	0.0464211	-0.0989226	23	23	30.2	107.77	0	323.31	603490000	287630000	315860000	814410000	421490000	392920000	384070000	192280000	191800000	393460000	206440000	187010000	213370000	113010000	100350000	243010000	136520000	106490000
P22234	P22234	Multifunctional protein ADE2;Phosphoribosylaminoimidazole-succinocarboxamide synthase;Phosphoribosylaminoimidazole carboxylase	PAICS	871	-0.116035	0.169284	-0.0571065	0.156914	-0.0447021	0.00144204	20	20	62.8	47.079	0	323.31	1178100000	636220000	541920000	1552800000	731590000	821180000	702150000	372980000	329170000	732970000	366430000	366540000	301670000	159150000	142520000	465640000	245410000	220230000
P22307	P22307	Non-specific lipid-transfer protein	SCP2	872	0.120883	0.0436244	-0.033348	0.105812	NaN	0.104739	8	8	14.1	58.993	0	26.753	71146000	34065000	37081000	182010000	101950000	80061000	47690000	27539000	20152000	47995000	23141000	24854000	8907700	4680900	4226700	13071000	5894500	7176800
P22314	P22314	Ubiquitin-like modifier-activating enzyme 1	UBA1	873	-0.0754896	0.00302647	0.0297002	-0.0890525	0.0102069	-0.052117	41	41	55.8	117.85	0	323.31	2304500000	1203000000	1101500000	3139400000	1568100000	1571300000	1529600000	776430000	753210000	1845800000	997580000	848170000	1048700000	526710000	522010000	1341200000	703900000	637290000
P22392;O60361	P22392;O60361	Nucleoside diphosphate kinase B;Putative nucleoside diphosphate kinase	NME2;NME2P1	874	-0.109281	0.0503276	-0.192332	0.0274371	-0.105551	0.0116388	11	7	79.6	17.298	0	234.55	3708700000	1943400000	1765300000	4716200000	2221400000	2494800000	1390000000	760200000	629780000	3030800000	1268700000	1762100000	2261700000	1001200000	1260500000	2520900000	1136000000	1384800000
P22413	P22413	Ectonucleotide pyrophosphatase/phosphodiesterase family member 1;Alkaline phosphodiesterase I;Nucleotide pyrophosphatase	ENPP1	875	0.282499	-0.251247	0.0908535	-0.105396	0.100305	0.24062	8	8	11.4	104.92	0	122.58	78065000	37925000	40139000	104130000	52310000	51817000	55145000	26296000	28849000	62999000	35731000	27267000	19182000	9888700	9293300	10444000	5009200	5435200
P22570	P22570	NADPH:adrenodoxin oxidoreductase, mitochondrial	FDXR	876	0.158337	0.221939	-0.0416993	0.152248	NaN	-0.0228154	6	6	15.9	53.836	0	18.005	77557000	37660000	39897000	68382000	35270000	33113000	47405000	23387000	24018000	46117000	23075000	23042000	6748500	3705400	3043200	19732000	10560000	9172400
P22626	P22626	Heterogeneous nuclear ribonucleoproteins A2/B1	HNRNPA2B1	877	0.0691523	-0.0227127	0.128689	-0.0672736	0.0097772	0.0048968	22	22	54.1	37.429	0	323.31	3159300000	1563200000	1596100000	3474400000	1810700000	1663700000	1950900000	953210000	997660000	1739600000	915500000	824140000	1351500000	685100000	666420000	1250900000	638660000	612230000
P22681	P22681	E3 ubiquitin-protein ligase CBL	CBL	878	NaN	NaN	NaN	NaN	NaN	NaN	2	2	2.6	99.632	0.0040409	2.288	0	0	0	0	0	0	1853100	871810	981300	0	0	0	0	0	0	0	0	0
P22695	P22695	Cytochrome b-c1 complex subunit 2, mitochondrial	UQCRC2	879	-0.0724828	0.0813396	-0.137965	0.143393	-0.0768737	0.0822938	15	15	43	48.442	0	323.31	1354000000	710070000	643920000	1304300000	649450000	654840000	954190000	516690000	437500000	880690000	444080000	436610000	830270000	431710000	398550000	728670000	355760000	372910000
P22830	P22830	Ferrochelatase, mitochondrial	FECH	880	NaN	NaN	NaN	NaN	NaN	NaN	2	2	5.9	47.862	0.00029682	3.2472	12176000	7477800	4698200	15318000	6572800	8745100	4802400	2379200	2423300	0	0	0	0	0	0	0	0	0
P23193;Q15560	P23193	Transcription elongation factor A protein 1	TCEA1	881	NaN	NaN	NaN	0.0244615	NaN	-0.361806	4	4	26.2	33.969	0.00032206	4.3255	0	0	0	3304200	0	3304200	0	0	0	22623000	11677000	10945000	12577000	8062900	4514400	20634000	10930000	9703900
P23246	P23246	Splicing factor, proline- and glutamine-rich	SFPQ	882	-0.00455164	0.0575542	0.107152	-0.0177822	0.0769695	0.0790197	22	21	28.4	76.149	0	323.31	1529200000	768740000	760460000	1511700000	803260000	708480000	1290500000	626050000	664430000	811650000	433600000	378050000	873600000	424850000	448750000	644720000	320560000	324160000
Q9NRH3;P23258	Q9NRH3;P23258	Tubulin gamma-2 chain;Tubulin gamma-1 chain	TUBG2;TUBG1	883	0.0182068	0.0284277	-0.294208	NaN	NaN	NaN	5	5	14.9	51.091	0	9.9304	35957000	20132000	15824000	11566000	5410100	6156300	26681000	13154000	13527000	0	0	0	0	0	0	4842000	2568900	2273200
P23284	P23284	Peptidyl-prolyl cis-trans isomerase B	PPIB	884	0.123799	-0.121612	0.0648829	-0.0644498	-0.0370438	0.067501	16	16	59.3	23.742	0	108.83	1552600000	758100000	794490000	1591300000	848370000	742970000	624130000	314570000	309560000	1076800000	587920000	488930000	797430000	410080000	387350000	718990000	365100000	353890000
P23368	P23368	NAD-dependent malic enzyme, mitochondrial	ME2	885	NaN	NaN	NaN	NaN	NaN	NaN	1	1	2.7	65.443	0.010039	1.9134	0	0	0	9377000	5083900	4293100	0	0	0	0	0	0	0	0	0	0	0	0
P23381	P23381	Tryptophan--tRNA ligase, cytoplasmic;T1-TrpRS;T2-TrpRS	WARS	886	-0.137013	0.179256	-0.342799	0.161823	-0.0103523	0.133958	20	20	56.7	53.165	0	207.86	730210000	401580000	328640000	840750000	416520000	424230000	391770000	224660000	167110000	353150000	183400000	169750000	177870000	97504000	80365000	182800000	89826000	92971000
P23396	P23396	40S ribosomal protein S3	RPS3	887	0.0244615	0.00934718	0.0780633	-0.0282928	0.0588013	0.0415233	19	19	77.4	26.688	0	219.76	1340500000	677850000	662640000	1689500000	866520000	822970000	969710000	488870000	480840000	757310000	397530000	359790000	519890000	267140000	252740000	548510000	282980000	265530000
P23443	P23443	Ribosomal protein S6 kinase beta-1	RPS6KB1	888	1.08066	-1.25185	0.717649	-0.799094	0.352646	-0.464524	11	10	31.2	59.139	0	203.86	471460000	150520000	320950000	1667100000	479050000	1188100000	203220000	77319000	125900000	179020000	121290000	57739000	60438000	26765000	33674000	113370000	63925000	49445000
P23458	P23458	Tyrosine-protein kinase JAK1	JAK1	889	-0.288576	-0.318056	NaN	-0.446502	NaN	NaN	3	3	4.2	133.28	0	7.1308	19472000	9719600	9752700	36733000	19314000	17418000	12499000	6606400	5892700	26129000	15896000	10233000	0	0	0	0	0	0
P23497	P23497	Nuclear autoantigen Sp-100	SP100	890	NaN	NaN	NaN	NaN	NaN	NaN	2	1	3.4	100.42	0.0068277	2.0777	0	0	0	6652800	3859500	2793300	0	0	0	3949800	2504100	1445700	0	0	0	4387500	2795300	1592200
P23526	P23526	Adenosylhomocysteinase	AHCY	891	-0.0191996	0.131194	-0.0460867	0.0366088	0.0606008	-0.0253679	20	20	45.8	47.716	0	177.58	2397200000	1183700000	1213600000	2384400000	1135300000	1249200000	977470000	501790000	475680000	1511700000	724770000	786920000	649950000	323270000	326690000	787980000	407510000	380470000
P23528	P23528	Cofilin-1	CFL1	892	0.304277	-0.299702	-0.0248688	-0.100824	0.517427	-0.468491	15	11	74.7	18.502	0	323.31	7708800000	3652300000	4056500000	9344100000	4934700000	4409400000	3353900000	1756000000	1597900000	4066400000	2136600000	1929800000	2564700000	1120900000	1443800000	2501800000	1459100000	1042700000
P23588	P23588	Eukaryotic translation initiation factor 4B	EIF4B	893	0.0507454	-0.430626	0.171463	-0.383755	0.258338	-0.178584	8	8	16.2	69.15	0	46.56	93168000	44085000	49083000	120600000	74521000	46080000	57212000	27923000	29289000	27728000	16151000	11577000	32008000	15556000	16453000	71252000	38438000	32814000
P23610	P23610	Factor VIII intron 22 protein	F8A1	894	NaN	NaN	NaN	NaN	NaN	NaN	1	1	3.5	39.103	0.008094	2.0366	7838600	5702700	2136000	8431000	3769600	4661500	0	0	0	5174200	3299000	1875200	1776600	1009600	767030	0	0	0
P23743	P23743	Diacylglycerol kinase alpha	DGKA	895	NaN	NaN	NaN	NaN	NaN	NaN	1	1	1.4	82.629	0.008605	2.0229	0	0	0	5035800	2616800	2419000	0	0	0	3170200	1630500	1539700	0	0	0	0	0	0
P23771;Q9BWX5;P43694;P23769	P23771	Trans-acting T-cell-specific transcription factor GATA-3	GATA3	896	0.0832474	-0.693784	NaN	NaN	NaN	NaN	5	5	13.3	47.915	0	15.294	52888000	24975000	27913000	124820000	72459000	52359000	0	0	0	18047000	9600100	8446600	0	0	0	39919000	24966000	14953000
P23786	P23786	Carnitine O-palmitoyltransferase 2, mitochondrial	CPT2	897	-0.38728	0.18409	NaN	NaN	NaN	NaN	4	4	8.7	73.776	0	10.533	21376000	12535000	8840600	33454000	14901000	18553000	17828000	6401300	11427000	12230000	6466500	5764000	0	0	0	0	0	0
P23919	P23919	Thymidylate kinase	DTYMK	898	0.0159258	0.0550568	NaN	-0.105846	NaN	NaN	6	6	32.5	23.819	0	10.074	36289000	18788000	17500000	69771000	34312000	35459000	10840000	5205500	5634900	24064000	14282000	9781900	4325000	2483800	1841200	0	0	0
P23921	P23921	Ribonucleoside-diphosphate reductase large subunit	RRM1	899	0.449112	-0.321369	NaN	-0.431501	NaN	-0.179449	13	13	17.3	90.069	0	22.862	139710000	51078000	88637000	130190000	68121000	62065000	34775000	17122000	17653000	114010000	64640000	49368000	0	0	0	77706000	36969000	40738000
P24390	P24390	ER lumen protein-retaining receptor 1	KDELR1	900	-0.0106139	0.0976109	-0.100592	0.067088	NaN	NaN	4	4	27.4	24.542	0	323.31	186530000	94942000	91584000	228840000	111560000	117280000	260040000	128810000	131240000	125910000	62952000	62962000	41561000	16745000	24816000	28554000	11021000	17533000
P24468;P10589	P24468;P10589	COUP transcription factor 2;COUP transcription factor 1	NR2F2;NR2F1	901	0.590434	-0.90363	0.62826	-1.06468	-0.0797829	-0.344795	11	11	34.5	45.571	0	129.16	301770000	124690000	177080000	254280000	175350000	78936000	220050000	91653000	128400000	173120000	123350000	49770000	57396000	30569000	26827000	80845000	49565000	31280000
P24534	P24534	Elongation factor 1-beta	EEF1B2	902	0.401303	-0.449355	0.0137839	0.0437644	-0.0814153	-0.0357123	5	5	27.1	24.763	0	102.34	212770000	93296000	119470000	292590000	174230000	118370000	43477000	25396000	18081000	137900000	72060000	65840000	40122000	21403000	18719000	99883000	51286000	48597000
P24539	P24539	ATP synthase F(0) complex subunit B1, mitochondrial	ATP5F1	903	-0.008392	0.119423	0.107018	0.0304067	0.0861043	-0.0463101	8	8	28.5	28.908	0	140.03	263190000	134940000	128250000	456850000	223790000	233060000	231890000	119100000	112790000	310270000	156470000	153800000	149940000	66773000	83168000	86962000	43191000	43771000
P24593	P24593	Insulin-like growth factor-binding protein 5	IGFBP5	904	-0.321513	-0.0277926	NaN	-0.444027	-0.607023	-0.902929	2	2	8.5	30.57	0	10.968	90389000	55562000	34827000	87564000	46679000	40885000	22927000	12694000	10232000	59182000	35296000	23886000	84942000	52253000	32690000	49665000	31686000	17979000
P24666	P24666	Low molecular weight phosphotyrosine protein phosphatase	ACP1	905	-1.94336	2.10709	-0.353782	0.277747	-0.220782	0.130799	7	7	50	18.042	0	85.24	378740000	306210000	72529000	296740000	62417000	234320000	141070000	81219000	59854000	54982000	24704000	30278000	59948000	31287000	28661000	20911000	9668400	11242000
P24752	P24752	Acetyl-CoA acetyltransferase, mitochondrial	ACAT1	906	0.390998	-0.0694973	0.0672257	0.0142124	0.428786	-0.158526	8	8	20.4	45.199	0	49.835	164780000	67255000	97526000	151610000	71974000	79635000	91662000	43379000	48284000	192330000	87943000	104390000	230910000	100460000	130460000	296410000	156380000	140030000
P24928	P24928	DNA-directed RNA polymerase II subunit RPB1	POLR2A	907	NaN	NaN	NaN	NaN	NaN	NaN	2	2	1.5	217.17	0	10.279	11797000	7513300	4284200	0	0	0	7454800	4391900	3062900	0	0	0	0	0	0	10513000	3816600	6696600
P24941;Q00526	P24941;Q00526	Cyclin-dependent kinase 2;Cyclin-dependent kinase 3	CDK2;CDK3	908	-0.469949	-0.0272486	NaN	NaN	NaN	-0.106669	5	5	30.5	33.929	0	15.024	61805000	35004000	26801000	44077000	22371000	21706000	15012000	7914600	7097000	7362900	3999900	3363000	8551900	3917300	4634600	13415000	7263200	6152100
P25098;P35626	P25098	Beta-adrenergic receptor kinase 1	ADRBK1	909	0.174151	-0.309985	0.104605	-0.375777	NaN	NaN	6	6	12	79.573	0	41.408	23502000	11846000	11656000	23180000	12862000	10318000	17710000	9217100	8492600	33785000	14444000	19341000	0	0	0	2722400	1825700	896700
P25106	P25106	Atypical chemokine receptor 3	ACKR3	910	NaN	NaN	NaN	NaN	NaN	NaN	1	1	3.6	41.492	0.0011233	2.6561	16633000	8243300	8389700	23210000	11379000	11831000	0	0	0	0	0	0	0	0	0	0	0	0
P25205	P25205	DNA replication licensing factor MCM3	MCM3	911	-0.112709	0.0963968	-0.0391473	0.0142124	-0.198924	-0.0139168	22	22	30.9	90.98	0	82.182	274980000	145690000	129300000	288760000	152040000	136720000	59177000	29706000	29470000	161910000	92524000	69383000	102370000	52489000	49881000	107540000	55610000	51928000
P25325	P25325	3-mercaptopyruvate sulfurtransferase	MPST	912	0.206143	-0.0887609	0.271784	-0.298318	-0.0636353	0.0110662	9	9	40.7	33.178	0	57.289	165310000	76678000	88628000	131120000	67843000	63278000	57229000	28674000	28555000	48594000	26756000	21838000	29246000	15726000	13520000	61845000	31736000	30109000
P25398	P25398	40S ribosomal protein S12	RPS12	913	-0.0586833	0.280838	-0.0762955	0.276318	0.0517201	0.153935	5	5	50.8	14.515	0	323.31	450930000	239270000	211660000	749430000	347520000	401910000	371490000	200420000	171070000	387790000	199030000	188760000	99102000	50756000	48345000	227010000	119830000	107180000
P25490;O15391;Q96MM3	P25490;O15391	Transcriptional repressor protein YY1;Transcription factor YY2	YY1;YY2	914	-0.265674	-0.210212	0.00360232	0.727703	NaN	NaN	5	5	18.4	44.712	0	6.4173	25157000	13168000	11989000	59556000	31626000	27930000	18433000	9171600	9261700	22785000	9544000	13241000	6908200	4103000	2805100	7540400	4178500	3361900
P25685	P25685	DnaJ homolog subfamily B member 1	DNAJB1	915	0.512277	NaN	-0.035801	0.292428	NaN	NaN	5	5	15.9	38.044	0	10.412	27382000	11202000	16180000	9974200	4155600	5818600	65003000	16465000	48539000	18045000	7703600	10342000	0	0	0	12376000	5448700	6927500
P25705	P25705	ATP synthase subunit alpha, mitochondrial	ATP5A1	916	0.0199154	0.00992034	0.0612924	0.0418037	0.0453032	-0.0123444	25	25	48.3	59.75	0	323.31	1576800000	789610000	787140000	1978500000	987910000	990560000	916920000	470510000	446410000	779050000	399510000	379530000	398600000	205320000	193280000	489070000	247990000	241090000
P25786	P25786	Proteasome subunit alpha type-1	PSMA1	917	0.113434	-0.0647062	-0.139903	0.121281	-0.0641179	0.121811	17	17	63.1	29.555	0	121.74	579430000	285940000	293490000	599820000	305000000	294820000	196740000	101020000	95728000	243700000	125210000	118490000	90815000	46055000	44759000	124820000	59920000	64900000
P25787	P25787	Proteasome subunit alpha type-2	PSMA2	918	-0.119338	0.187261	-0.226105	0.267596	-0.167539	0.384271	9	9	47	25.898	0	176.01	115090000	62555000	52538000	155290000	75711000	79583000	38543000	22073000	16471000	127990000	62777000	65209000	24590000	13887000	10703000	12893000	6324600	6568400
P25788	P25788	Proteasome subunit alpha type-3	PSMA3	919	-0.0556962	0.0231843	-0.0181912	0.0107799	-0.00897258	0.0630888	6	6	22.4	28.433	0	169.46	658290000	325410000	332880000	467220000	228520000	238700000	374750000	186890000	187860000	276020000	142910000	133120000	201460000	102540000	98920000	156680000	80620000	76062000
P25789	P25789	Proteasome subunit alpha type-4	PSMA4	920	0.336855	-0.243352	0.0535284	-0.157383	-0.289563	0.0207689	11	11	64	29.483	0	248.25	480020000	217010000	263010000	563030000	314390000	248650000	191580000	97557000	94024000	293540000	166670000	126870000	22944000	12883000	10061000	129840000	69815000	60029000
P25815	P25815	Protein S100-P	S100P	921	0.119555	-0.0593746	0.196607	-0.0770106	0.135272	-0.0175777	3	3	42.1	10.4	0	99.828	448940000	219490000	229440000	557360000	284390000	272960000	330880000	159150000	171730000	176810000	95804000	81006000	117000000	58788000	58207000	142610000	71567000	71042000
P26006	P26006	Integrin alpha-3;Integrin alpha-3 heavy chain;Integrin alpha-3 light chain	ITGA3	922	NaN	NaN	NaN	NaN	NaN	NaN	2	2	2.6	116.61	0.0040816	2.3491	0	0	0	0	0	0	7523600	4445900	3077700	4015200	2328800	1686400	3474000	1772700	1701400	3518800	2256100	1262700
P26196	P26196	Probable ATP-dependent RNA helicase DDX6	DDX6	923	0.00992034	0.100709	0.145873	0.00633396	0.147697	0.180021	14	14	34.6	54.416	0	144.98	268120000	134150000	133960000	372040000	179370000	192670000	88415000	40054000	48361000	167600000	88933000	78671000	90937000	45707000	45230000	104660000	50459000	54201000
P26232	P26232	Catenin alpha-2	CTNNA2	924	5.35131	-0.339802	NaN	NaN	NaN	NaN	2	2	8.6	105.31	0	11.696	245450000	14982000	230460000	30423000	16445000	13978000	0	0	0	378070000	376020000	2050000	312110000	7712400	304390000	686400000	684390000	2009600
P26358	P26358	DNA (cytosine-5)-methyltransferase 1	DNMT1	925	-0.415403	-0.0190534	-0.173189	-0.216082	NaN	NaN	9	9	7	183.16	0	15.42	45432000	21893000	23539000	84202000	49149000	35053000	71264000	38612000	32652000	39523000	21588000	17935000	0	0	0	0	0	0
P26368	P26368	Splicing factor U2AF 65 kDa subunit	U2AF2	926	0.130931	-0.182557	-0.0576018	0.0846086	0.0229004	-0.0131158	11	11	29.1	53.5	0	216.3	185980000	97677000	88304000	214680000	118420000	96257000	108390000	57387000	51002000	115310000	63103000	52208000	14379000	6939000	7440000	71499000	37247000	34252000
P26373	P26373	60S ribosomal protein L13	RPL13	927	0.0319598	-0.113942	0.113167	-0.102434	0.0169242	0.0427844	7	7	34.1	24.261	0	47.984	1037400000	518750000	518610000	965980000	511960000	454020000	750000000	369940000	380060000	510990000	275480000	235500000	399930000	201580000	198340000	327050000	171570000	155480000
P26440	P26440	Isovaleryl-CoA dehydrogenase, mitochondrial	IVD	928	-0.534663	0.58602	-0.0757176	0.156785	-0.0796762	-0.420221	12	12	30.5	46.65	0	323.31	300380000	192380000	108000000	232210000	99899000	132310000	81028000	38598000	42430000	63456000	32560000	30897000	58843000	33388000	25455000	31129000	18499000	12630000
P26583	P26583	High mobility group protein B2	HMGB2	929	-0.066231	0.147046	0.0650208	0.00230651	-0.0616013	0.221939	9	9	34	24.033	0	173.92	486150000	236410000	249730000	531120000	242970000	288150000	114700000	64187000	50516000	308920000	167080000	141840000	167710000	86733000	80979000	105770000	54837000	50937000
P26599	P26599	Polypyrimidine tract-binding protein 1	PTBP1	930	0.0330882	-0.107663	0.104202	-0.0372956	0.0292761	-0.0138731	17	14	54.4	57.221	0	323.31	1065700000	519030000	546670000	1566700000	802450000	764240000	856130000	413060000	443070000	1205700000	613490000	592190000	1098600000	534810000	563810000	878010000	466540000	411470000
P26639;A2RTX5	P26639	Threonine--tRNA ligase, cytoplasmic	TARS	931	-0.0782133	-0.0796	-0.0868444	-0.0822704	-0.094341	0.0650208	27	27	42.2	83.434	0	246.09	831990000	446800000	385190000	1764000000	541020000	1222900000	575860000	307880000	267980000	1008100000	315020000	693060000	380170000	195470000	184700000	318710000	165200000	153510000
P26640	P26640	Valine--tRNA ligase	VARS	932	-0.132625	0.0154976	-0.201161	0.0472592	-0.157512	-0.104387	23	23	23.3	140.47	0	195.61	328270000	171010000	157250000	246390000	130540000	115840000	81370000	44644000	36727000	117490000	58411000	59076000	111100000	55881000	55218000	124360000	64031000	60333000
P26641	P26641	Elongation factor 1-gamma	EEF1G	933	0.113701	-0.143962	-0.0398887	0.0137839	0.0143553	0.0480967	24	24	65.4	50.118	0	323.31	2281500000	1116300000	1165300000	2598500000	1393000000	1205500000	1660000000	849560000	810400000	1313600000	670740000	642820000	769350000	392920000	376440000	935460000	506110000	429360000
P26885	P26885	Peptidyl-prolyl cis-trans isomerase FKBP2	FKBP2	934	1.19541	NaN	NaN	NaN	NaN	NaN	4	4	28.2	15.649	0	7.13	53607000	19961000	33646000	33319000	16346000	16973000	4923600	0	4923600	8456000	5894500	2561500	0	0	0	11640000	6826700	4813300
P27105	P27105	Erythrocyte band 7 integral membrane protein	STOM	935	0.131721	0.0230425	0.170951	0.0167816	0.214374	0.234624	9	9	45.5	31.73	0	197.1	487730000	270150000	217580000	578410000	292710000	285700000	272750000	128710000	144040000	296080000	179150000	116940000	166290000	75916000	90375000	198450000	98225000	100220000
P27144	P27144	Adenylate kinase 4, mitochondrial	AK4	936	NaN	-2.46817	NaN	NaN	NaN	NaN	3	3	13.5	25.268	0.00030276	3.4707	15112000	5331700	9780600	127790000	120490000	7302900	0	0	0	2831400	1881600	949790	0	0	0	0	0	0
P27348	P27348	14-3-3 protein theta	YWHAQ	937	0.112767	0.0236102	0.068602	0.00446549	0.0962619	0.024887	13	13	56.7	27.764	0	323.31	1273800000	627250000	646590000	1931800000	967960000	963870000	1106000000	556970000	548990000	1188600000	622270000	566350000	545940000	274300000	271640000	576750000	300770000	275980000
P27361;P31152;Q16659	P27361	Mitogen-activated protein kinase 3	MAPK3	938	-0.173775	0.00360232	-0.0969155	-0.0129848	-0.231346	0.115965	13	9	43.8	43.135	0	205.44	521400000	269130000	252270000	664970000	316070000	348900000	225110000	115170000	109950000	344550000	165600000	178950000	114410000	62588000	51826000	91719000	46441000	45278000
P27448;Q7KZI7	P27448;Q7KZI7	MAP/microtubule affinity-regulating kinase 3;Serine/threonine-protein kinase MARK2	MARK3;MARK2	939	NaN	NaN	NaN	NaN	NaN	NaN	2	2	2.3	84.428	0.0011494	2.9313	7790100	4550400	3239700	4157300	2579300	1578000	0	0	0	0	0	0	0	0	0	0	0	0
P27449	P27449	V-type proton ATPase 16 kDa proteolipid subunit	ATP6V0C	940	-0.0832024	-0.245215	NaN	-0.215329	-0.0615712	-0.0982121	1	1	11.6	15.736	0	69.829	94010000	50989000	43020000	90332000	50337000	39995000	40003000	19892000	20110000	101500000	59266000	42234000	166850000	90019000	76830000	101090000	51185000	49902000
P27540	P27540	Aryl hydrocarbon receptor nuclear translocator	ARNT	941	NaN	NaN	NaN	NaN	NaN	NaN	1	1	1.6	86.636	0	7.7536	0	0	0	7783800	4683500	3100300	0	0	0	16901000	6867400	10034000	0	0	0	0	0	0
P27635;Q96L21	P27635	60S ribosomal protein L10	RPL10	942	0.217479	-0.201576	0.09815	-0.0698758	-0.00209343	0.00690831	12	12	47.2	24.604	0	323.31	2478200000	1190200000	1288000000	2741900000	1365400000	1376500000	1283900000	628740000	655190000	1635200000	874110000	761080000	930330000	456240000	474090000	1122600000	586740000	535830000
P27694	P27694	Replication protein A 70 kDa DNA-binding subunit;Replication protein A 70 kDa DNA-binding subunit, N-terminally processed	RPA1	943	-0.762485	0.761115	-0.0710726	0.247806	-0.21058	-0.0275426	10	10	19.6	68.137	0	39.851	92132000	56626000	35506000	247900000	105700000	142190000	92499000	45872000	46627000	119800000	58714000	61089000	53325000	30038000	23288000	78621000	41530000	37091000
P27695	P27695	DNA-(apurinic or apyrimidinic site) lyase;DNA-(apurinic or apyrimidinic site) lyase, mitochondrial	APEX1	944	0.436482	-0.477141	0.0892269	-0.182229	-0.18618	0.0703893	20	20	66.4	35.554	0	323.31	2569000000	1126700000	1442300000	2945200000	1735800000	1209400000	1614100000	812180000	801920000	1168900000	663650000	505240000	591640000	312810000	278830000	738780000	383260000	355520000
P27708	P27708	CAD protein;Glutamine-dependent carbamoyl-phosphate synthase;Aspartate carbamoyltransferase;Dihydroorotase	CAD	945	0.452068	-0.46552	0.436908	-0.573531	0.46634	-0.400987	32	32	17.6	242.98	0	117.31	368600000	162700000	205900000	299740000	161150000	138600000	244940000	105370000	139570000	303760000	183770000	119990000	137160000	60932000	76230000	218210000	110910000	107300000
P27797	P27797	Calreticulin	CALR	946	0.0927488	-0.113364	0.130931	-0.130618	0.0123541	0.0199154	18	18	64	48.141	0	323.31	1595400000	913470000	681930000	2185400000	1207700000	977760000	652850000	314720000	338130000	821660000	419480000	402180000	625980000	320940000	305040000	996030000	532290000	463740000
P27816	P27816	Microtubule-associated protein 4	MAP4	947	1.61946	-1.58909	0.871765	-0.757794	0.452806	-0.62049	11	11	11	121	0	31.229	134440000	33689000	100750000	350220000	261930000	88297000	78476000	31187000	47288000	74778000	48766000	26012000	67927000	37182000	30745000	47710000	30054000	17656000
P27824	P27824	Calnexin	CANX	948	0.202512	-0.252724	0.102322	-0.0544971	0.0468402	-0.0205307	17	17	27.2	67.567	0	323.31	1233500000	552370000	681100000	1243900000	689380000	554490000	782570000	383790000	398780000	908360000	478370000	430000000	890920000	458810000	432100000	842340000	442600000	399740000
P27986	P27986	Phosphatidylinositol 3-kinase regulatory subunit alpha	PIK3R1	949	0.377401	-0.494983	NaN	NaN	NaN	NaN	3	3	6.1	83.597	0	82.136	45957000	19475000	26482000	63496000	34607000	28889000	17062000	9143600	7918700	15869000	9868600	6000100	13644000	4848300	8796000	0	0	0
P28066	P28066	Proteasome subunit alpha type-5	PSMA5	950	-0.116895	-0.114129	-0.246618	-0.0378138	-0.149601	-0.161863	8	8	51.9	26.411	0	169.96	431970000	227370000	204600000	677770000	365600000	312170000	313960000	165200000	148760000	250910000	135760000	115150000	110550000	57060000	53491000	178620000	92147000	86470000
P28070	P28070	Proteasome subunit beta type-4	PSMB4	951	0.297602	-0.0350617	0.35321	-0.0806065	0.108223	0.0264459	6	6	33.3	29.204	0	45.793	382820000	189620000	193200000	279240000	142650000	136590000	148540000	69763000	78779000	162960000	83782000	79183000	111140000	54992000	56149000	29724000	15381000	14344000
P28072	P28072	Proteasome subunit beta type-6	PSMB6	952	0.0692898	-0.0529997	-0.0281457	0.0139266	-0.0123444	0.206018	5	5	38.9	25.357	0	17.418	436900000	226270000	210640000	358670000	195530000	163130000	242680000	137150000	105520000	385530000	210330000	175200000	151400000	79899000	71497000	235420000	122320000	113100000
P28074	P28074	Proteasome subunit beta type-5	PSMB5	953	0.0926134	-0.081339	-0.0260434	0.00230651	0.00949053	0.0768327	12	12	54.8	28.48	0	93.782	1172000000	550370000	621580000	1343500000	658920000	684630000	553920000	278910000	275010000	552370000	294120000	258260000	338810000	173740000	165070000	442390000	238590000	203800000
P28288	P28288	ATP-binding cassette sub-family D member 3	ABCD3	954	-0.35777	0.275007	0.0321009	0.0831112	NaN	0.108625	9	9	16.7	75.475	0	74.709	144820000	77415000	67406000	140110000	63404000	76711000	135640000	66472000	69164000	109850000	55382000	54467000	16396000	9491300	6904600	12615000	5864500	6750300
P28331	P28331	NADH-ubiquinone oxidoreductase 75 kDa subunit, mitochondrial	NDUFS1	955	0.0833836	-0.20583	0.107956	-0.311202	0.0253123	-0.171173	24	24	40.9	79.467	0	323.31	593250000	303670000	289580000	683860000	385000000	298850000	389340000	209660000	179680000	454410000	261890000	192520000	250650000	131340000	119310000	271400000	149340000	122060000
P28340	P28340	DNA polymerase delta catalytic subunit	POLD1	956	-0.0693611	0.0705267	NaN	-0.174768	NaN	NaN	7	7	8.8	123.63	0	15.233	41304000	19594000	21709000	18998000	9585100	9412800	8693100	4914700	3778400	20280000	9976200	10303000	0	0	0	9564500	4194000	5370500
P28347;Q15561;Q99594;Q15562	P28347;Q15561;Q99594;Q15562	Transcriptional enhancer factor TEF-1;Transcriptional enhancer factor TEF-3;Transcriptional enhancer factor TEF-5;Transcriptional enhancer factor TEF-4	TEAD1;TEAD4;TEAD3;TEAD2	957	0.548634	NaN	NaN	NaN	NaN	NaN	2	2	2.8	47.945	0.0003096	3.7402	22359000	7088600	15271000	0	0	0	0	0	0	0	0	0	0	0	0	0	0	0
P28482	P28482	Mitogen-activated protein kinase 1	MAPK1	958	-0.691849	0.568616	-0.351535	0.015212	NaN	-0.0639369	8	8	37.5	41.389	0	94.242	232830000	146090000	86738000	200130000	85516000	114620000	23182000	11612000	11570000	48698000	25689000	23010000	6952200	4009800	2942400	11996000	5699400	6297000
P28676	P28676	Grancalcin	GCA	959	-0.0614507	0.0788831	-0.0408976	0.217851	NaN	0.158983	4	4	25.3	24.01	0	16.204	52349000	25290000	27059000	52868000	28290000	24577000	31866000	16976000	14890000	25730000	12114000	13617000	10373000	5258700	5114200	25182000	12076000	13107000
P28702	P28702	Retinoic acid receptor RXR-beta	RXRB	960	NaN	NaN	NaN	NaN	NaN	NaN	1	1	12.6	56.921	0.00031066	3.7865	4078900	2446200	1632700	4955800	2508600	2447200	0	0	0	3767000	2595100	1171900	0	0	0	0	0	0
P28838	P28838	Cytosol aminopeptidase	LAP3	961	-0.138076	0.123401	0.0663992	-0.163737	-0.178094	-0.0654608	18	18	44.1	56.166	0	199.38	877860000	452330000	425530000	1051500000	547510000	504010000	318390000	153760000	164630000	194850000	104850000	90001000	224710000	119850000	104860000	240220000	119830000	120380000
P29083	P29083	General transcription factor IIE subunit 1	GTF2E1	962	0.194465	0.0328061	0.0640551	-0.206462	-0.0454463	NaN	1	1	4.1	49.452	0	46.753	19398000	9327100	10071000	20754000	10210000	10544000	31276000	17180000	14096000	18183000	10232000	7951500	19459000	11110000	8348500	12254000	6404200	5850200
P29144	P29144	Tripeptidyl-peptidase 2	TPP2	963	0.0661237	-0.106529	NaN	NaN	NaN	NaN	5	5	5.2	138.35	0	8.9105	18881000	8855000	10026000	41305000	20553000	20751000	0	0	0	5159400	2398900	2760500	0	0	0	0	0	0
P29350	P29350	Tyrosine-protein phosphatase non-receptor type 6	PTPN6	964	0.174662	0.143785	0.0961269	-0.104201	-0.0990154	0.0352017	6	6	12.1	67.56	0	36.202	25702000	12082000	13620000	25671000	13324000	12346000	36348000	17627000	18722000	21239000	10509000	10730000	27942000	14975000	12967000	19749000	10472000	9276200
P29353;P98077	P29353	SHC-transforming protein 1	SHC1	965	0.980172	-0.90274	NaN	NaN	0.558953	NaN	5	4	8.9	62.821	0	27.119	26216000	8598900	17617000	30442000	20308000	10134000	0	0	0	3957500	2439000	1518500	13085000	5664100	7421100	3635600	2553300	1082400
P29372	P29372	DNA-3-methyladenine glycosylase	MPG	966	0.344715	NaN	NaN	NaN	NaN	NaN	2	2	8.7	32.868	0.010005	1.8861	12100000	5294700	6805100	0	0	0	0	0	0	0	0	0	0	0	0	0	0	0
P29373	P29373	Cellular retinoic acid-binding protein 2	CRABP2	967	-0.112334	0.178237	0.482539	0.107018	-0.174556	0.102053	7	7	52.9	15.693	0	26.821	312450000	149410000	163040000	526970000	309260000	217710000	68055000	26757000	41298000	102750000	50561000	52186000	90409000	51598000	38811000	54204000	28183000	26021000
P29374	P29374	AT-rich interactive domain-containing protein 4A	ARID4A	968	NaN	NaN	NaN	NaN	NaN	NaN	2	2	1.8	142.75	0.0061154	2.1864	0	0	0	7596300	4049000	3547300	0	0	0	6099600	3527000	2572700	0	0	0	0	0	0
P29401	P29401	Transketolase	TKT	969	-0.133448	0.289126	0.0629506	0.0858326	0.090718	0.0382958	37	37	66.5	67.877	0	323.31	6583400000	3489100000	3094300000	7295500000	3284100000	4011400000	4261800000	2169900000	2091900000	5015800000	2545000000	2470800000	3508500000	1755100000	1753400000	3854200000	2020300000	1834000000
P29590	P29590	Protein PML	PML	970	NaN	-0.550042	NaN	NaN	NaN	NaN	2	2	2.6	97.55	0	4.9694	16153000	6060000	10093000	33468000	18767000	14701000	6140200	2379400	3760800	4129600	2804500	1325200	0	0	0	0	0	0
P29597	P29597	Non-receptor tyrosine-protein kinase TYK2	TYK2	971	NaN	-0.421709	NaN	NaN	NaN	NaN	3	3	3.5	133.65	0	7.3695	8881900	4202800	4679100	13602000	7608800	5993400	9325100	3448900	5876200	6809000	4136900	2672100	8546600	3602800	4943800	0	0	0
P29692	P29692	Elongation factor 1-delta	EEF1D	972	-0.222885	0.179893	-0.28072	-0.0756568	-0.131961	-0.0367035	6	6	24.9	31.121	0	26.805	366800000	200280000	166520000	566010000	271130000	294880000	348360000	196880000	151480000	295780000	155980000	139800000	166440000	92338000	74104000	234550000	121420000	113140000
P29762	P29762	Cellular retinoic acid-binding protein 1	CRABP1	973	-0.154426	0.40621	-0.227472	0.449112	NaN	0.344942	9	8	56.2	15.565	0	27.613	170540000	96112000	74433000	227530000	103000000	124540000	72141000	38131000	34010000	56399000	25472000	30927000	10877000	5200500	5676700	25671000	12729000	12942000
P29966	P29966	Myristoylated alanine-rich C-kinase substrate	MARCKS	974	-0.307144	0.081885	-0.416288	NaN	NaN	NaN	2	2	10.2	31.554	0	17.339	40778000	22542000	18236000	45648000	22492000	23157000	23304000	14272000	9031900	6586800	2753300	3833500	5518100	2906200	2611800	6221700	2857900	3363800
P29992	P29992	Guanine nucleotide-binding protein subunit alpha-11	GNA11	975	-0.129402	NaN	0.140779	0.073546	NaN	NaN	2	2	22.3	42.123	0	6.4754	46989000	25292000	21697000	12880000	6888600	5991400	34242000	16384000	17858000	10200000	5090800	5109100	20691000	10661000	10030000	0	0	0
P30038	P30038	Delta-1-pyrroline-5-carboxylate dehydrogenase, mitochondrial	ALDH4A1	976	-0.161815	-0.00270033	-0.304416	0.0851526	-0.0846244	-0.229163	11	11	24.9	61.719	0	17.237	157050000	82614000	74433000	260000000	134670000	125330000	37961000	21443000	16518000	79479000	38678000	40801000	18225000	9955600	8269400	29731000	18909000	10821000
P30040	P30040	Endoplasmic reticulum resident protein 29	ERP29	977	-0.151346	-0.0664424	NaN	-0.00917584	NaN	-0.107866	5	5	21.8	28.993	0	7.9362	69450000	36715000	32735000	47724000	23859000	23865000	17189000	8445400	8743600	38674000	19929000	18745000	4269200	1627200	2642000	11934000	6488300	5445200
P30041	P30041	Peroxiredoxin-6	PRDX6	978	-0.230804	0.243425	-0.332807	0.143785	-0.168009	-0.00937905	20	20	81.2	25.035	0	323.31	2879000000	1649200000	1229900000	3526500000	1647400000	1879000000	1680100000	942990000	737120000	1575700000	794500000	781220000	971550000	525760000	445790000	745670000	389420000	356250000
P30043	P30043	Flavin reductase (NADPH)	BLVRB	979	-0.0682867	-0.0770106	-0.0690735	-0.179123	0.0172092	-0.0633338	9	9	59.7	22.119	0	131.57	314890000	162540000	152350000	469220000	250160000	219050000	127180000	65784000	61395000	206140000	115340000	90803000	93539000	50173000	43365000	184830000	96361000	88465000
P30044	P30044	Peroxiredoxin-5, mitochondrial	PRDX5	980	-0.208778	0.16337	0.024036	-0.113036	-0.0386286	-0.0871969	11	11	45.8	22.086	0	323.31	791900000	438500000	353410000	732210000	370840000	361370000	311380000	156880000	154500000	312360000	166510000	145850000	258750000	143660000	115090000	135860000	70738000	65124000
P30046;A6NHG4	P30046;A6NHG4	D-dopachrome decarboxylase;D-dopachrome decarboxylase-like protein	DDT;DDTL	981	4.49787	-5.03628	3.1437	-3.03186	0.42417	-0.207461	10	10	63.6	12.712	0	135.61	7354300000	306570000	7047700000	7934900000	7643000000	291850000	3120200000	335230000	2785000000	3150800000	2818600000	332140000	1530300000	666810000	863520000	1763400000	960600000	802820000
P30048	P30048	Thioredoxin-dependent peroxide reductase, mitochondrial	PRDX3	982	0.851439	-0.791907	-0.0432742	-0.209128	0.134878	0.0792927	8	8	40.2	27.692	0	296.73	366930000	140670000	226260000	782890000	496950000	285940000	274890000	134650000	140240000	421470000	243350000	178120000	100670000	50083000	50591000	240660000	124680000	115980000
P30050	P30050	60S ribosomal protein L12	RPL12	983	0.17031	-0.0348105	0.000721115	0.120883	0.0836559	0.0430645	6	6	54.5	17.818	0	323.31	276490000	131720000	144770000	469630000	245410000	224220000	179060000	92590000	86472000	210450000	107530000	102920000	121890000	61270000	60617000	137250000	69004000	68247000
P30084	P30084	Enoyl-CoA hydratase, mitochondrial	ECHS1	984	-0.254221	0.388355	-0.265431	0.213254	-0.0985982	0.174406	16	16	50	31.387	0	323.31	1813400000	1018500000	794920000	1912200000	838190000	1074000000	723000000	402050000	320950000	541390000	261200000	280180000	255750000	133980000	121770000	382250000	181080000	201170000
P30085	P30085	UMP-CMP kinase	CMPK1	985	0.0913952	0.100305	-0.0815985	0.180148	0.0326651	NaN	5	5	31.1	22.222	0	11.691	37830000	19783000	18047000	86051000	42408000	43643000	52388000	26500000	25888000	52935000	25255000	27680000	9823000	5323200	4499800	5551900	2630800	2921000
P30086	P30086	Phosphatidylethanolamine-binding protein 1;Hippocampal cholinergic neurostimulating peptide	PEBP1	986	0.234869	-0.164011	-0.188266	0.243791	-0.12529	0.0209111	12	12	70.1	21.057	0	323.31	1599300000	712450000	886830000	1620900000	805710000	815160000	974040000	452960000	521070000	893960000	378900000	515060000	540880000	226200000	314670000	584010000	259250000	324760000
P30101	P30101	Protein disulfide-isomerase A3	PDIA3	987	-0.511156	0.466236	-0.0677271	0.0709388	0.0411028	0.033652	29	29	58.8	56.782	0	323.31	1968200000	1194200000	774020000	2213600000	983170000	1230500000	857290000	453510000	403780000	915420000	474210000	441210000	864650000	431290000	433360000	647320000	332150000	315170000
P30153	P30153	Serine/threonine-protein phosphatase 2A 65 kDa regulatory subunit A alpha isoform	PPP2R1A	988	0.199248	-0.0999119	0.153546	-0.133654	0.284869	-0.228976	30	22	63.5	65.308	0	323.31	3421700000	1643300000	1778500000	3924900000	2048900000	1876000000	2698600000	1440300000	1258300000	2722500000	1536300000	1186300000	1280100000	594940000	685150000	1146500000	640650000	505850000
P30405	P30405	Peptidyl-prolyl cis-trans isomerase F, mitochondrial	PPIF	989	-0.0570014	0.158466	NaN	-0.161444	NaN	NaN	3	3	19.8	22.04	0	101.62	86982000	43542000	43440000	128700000	58597000	70099000	20743000	12528000	8214700	45539000	21207000	24332000	37556000	17434000	20123000	34884000	19703000	15182000
P30419	P30419	Glycylpeptide N-tetradecanoyltransferase 1	NMT1	990	0.165172	-0.258839	0.00273846	-0.0364815	-0.218833	-0.150481	8	6	21.2	56.806	0	16.844	36405000	16006000	20398000	50140000	28533000	21607000	64371000	25660000	38711000	119110000	66580000	52534000	15947000	8695000	7251700	19986000	10833000	9153300
P30519	P30519	Heme oxygenase 2	HMOX2	991	0.510456	-0.514346	0.660837	-0.575658	NaN	-0.406312	6	6	20.9	36.032	0	308.93	84375000	34792000	49583000	186350000	113800000	72550000	68436000	28859000	39576000	56772000	37081000	19691000	26459000	11770000	14689000	34432000	19459000	14973000
P30520	P30520	Adenylosuccinate synthetase isozyme 2	ADSS	992	0.0568609	-0.282544	0.0837921	0.0968015	NaN	NaN	8	8	21.3	50.097	0	17.728	29069000	13296000	15772000	90336000	49807000	40529000	25567000	11718000	13849000	45241000	23507000	21734000	10549000	4826200	5723200	13161000	4802000	8358700
P30533	P30533	Alpha-2-macroglobulin receptor-associated protein	LRPAP1	993	0.239154	0.412294	NaN	NaN	NaN	NaN	3	3	9.2	41.465	0	5.4025	22361000	9447300	12914000	17951000	7535000	10416000	0	0	0	2881500	1405300	1476200	0	0	0	0	0	0
P30536	P30536	Translocator protein	TSPO	994	NaN	NaN	NaN	NaN	NaN	NaN	2	2	18.3	18.828	0	9.1244	0	0	0	12140000	7162400	4977100	0	0	0	0	0	0	26843000	13572000	13271000	0	0	0
P30566	P30566	Adenylosuccinate lyase	ADSL	995	0.220825	-0.322072	0.0893625	0.20063	0.213503	NaN	6	6	23.3	54.889	0	84.29	45294000	21288000	24006000	70027000	40430000	29597000	44335000	23094000	21240000	44916000	22646000	22270000	21634000	10863000	10771000	10328000	5865800	4462000
P30622	P30622	CAP-Gly domain-containing linker protein 1	CLIP1	996	NaN	NaN	NaN	NaN	NaN	NaN	3	3	1.8	162.24	0.00086605	2.9744	4670400	2121400	2549000	0	0	0	0	0	0	0	0	0	2679000	1144700	1534400	0	0	0
P30626	P30626	Sorcin	SRI	997	-0.0878101	0.453333	-0.132641	0.312781	NaN	NaN	5	5	23.7	21.676	0	9.6886	22823000	12305000	10518000	31437000	15569000	15869000	25972000	14623000	11350000	28001000	14102000	13899000	3544500	1906000	1638400	6309400	3816100	2493300
P30711	P30711	Glutathione S-transferase theta-1	GSTT1	998	0.0832474	-0.522489	0.615981	-0.640524	NaN	NaN	7	7	40.4	27.335	0	143.17	81884000	43402000	38482000	62139000	34437000	27702000	24044000	10635000	13409000	36461000	20354000	16107000	11636000	6389700	5246500	0	0	0
P30740	P30740	Leukocyte elastase inhibitor	SERPINB1	999	0.123534	-0.119463	0.105946	-1.06118	NaN	-0.152853	8	7	27.4	42.741	0	69.274	77898000	38644000	39254000	80706000	42120000	38587000	38947000	17515000	21432000	53744000	40152000	13592000	4905300	2479400	2425900	14669000	8129700	6539600
P30825	P30825	High affinity cationic amino acid transporter 1	SLC7A1	1000	-0.297839	-0.140619	-0.0538381	-0.310271	-0.147026	-0.0995408	5	4	9.7	67.638	0	168.85	99969000	52139000	47830000	97264000	52591000	44673000	115510000	61549000	53962000	89069000	54838000	34231000	74756000	41784000	32972000	65333000	36000000	29332000
P30837;P00352;P47895;P05091;O94788	P30837	Aldehyde dehydrogenase X, mitochondrial	ALDH1B1	1001	0.128557	-0.274006	NaN	-0.352639	NaN	NaN	6	6	11.8	57.206	0	17.537	62262000	29890000	32373000	76220000	42317000	33903000	20604000	8723900	11880000	57966000	33564000	24402000	0	0	0	3368700	1977500	1391200
P30876	P30876	DNA-directed RNA polymerase II subunit RPB2	POLR2B	1002	-0.0119225	-0.355165	-0.0862929	-0.0865533	-0.166762	NaN	19	19	20.1	133.9	0	75.202	95143000	47686000	47457000	235780000	107400000	128380000	101570000	46893000	54674000	99133000	40114000	59019000	16819000	8587400	8231900	19393000	9396800	9995900
P30988	P30988	Calcitonin receptor	CALCR	1003	NaN	NaN	NaN	NaN	NaN	NaN	1	1	2.5	55.328	0.0011425	2.8709	0	0	0	16421000	8091400	8329200	0	0	0	23514000	12409000	11105000	0	0	0	0	0	0
P31040	P31040	Succinate dehydrogenase [ubiquinone] flavoprotein subunit, mitochondrial	SDHA	1004	0.0167816	0.051024	-0.000302979	0.033793	-0.110153	-0.183769	18	18	34.5	72.691	0	140.57	614680000	304150000	310530000	615110000	316680000	298430000	357600000	182180000	175420000	297460000	156060000	141410000	100350000	49770000	50585000	157750000	81944000	75801000
P31150	P31150	Rab GDP dissociation inhibitor alpha	GDI1	1005	-0.206146	0.0574155	-0.092694	0.107152	-0.119526	0.173895	15	15	66.9	50.582	0	233.84	438290000	236840000	201450000	575510000	288190000	287320000	208510000	109460000	99050000	239920000	121330000	118600000	54476000	26058000	28417000	110080000	54948000	55132000
P31153;Q00266	P31153	S-adenosylmethionine synthase isoform type-2	MAT2A	1006	0.115832	0.139208	NaN	0.165687	NaN	NaN	7	7	21	43.66	0	27.855	131390000	65347000	66041000	91654000	44064000	47590000	54015000	27582000	26433000	28055000	14735000	13320000	39529000	20695000	18834000	4271000	2150600	2120300
P31483	P31483	Nucleolysin TIA-1 isoform p40	TIA1	1007	-0.0318429	0.217355	NaN	NaN	NaN	NaN	3	3	17.4	42.963	0.00032446	4.4428	7883200	3832200	4051000	8235100	3941300	4293800	0	0	0	4277700	2871300	1406400	3018300	947710	2070600	0	0	0
P31641	P31641	Sodium- and chloride-dependent taurine transporter	SLC6A6	1008	-0.207844	NaN	NaN	NaN	NaN	-0.234346	1	1	2.7	69.829	0	18.934	127850000	76192000	51659000	17881000	8591400	9290100	0	0	0	0	0	0	25419000	16008000	9410900	66234000	36873000	29361000
P31689	P31689	DnaJ homolog subfamily A member 1	DNAJA1	1009	-0.26873	0.137897	NaN	NaN	-0.267323	NaN	5	5	20.7	44.868	0	69.058	25459000	15212000	10247000	91836000	45753000	46083000	15962000	9125600	6836300	13496000	7137000	6359200	32631000	17951000	14680000	0	0	0
P31749	P31749	RAC-alpha serine/threonine-protein kinase	AKT1	1010	0.787014	-0.643653	0.933799	-0.564222	0.375623	-0.279354	17	13	39.6	55.686	0	199.55	465500000	174320000	291180000	516750000	315440000	201310000	271650000	92970000	178680000	233070000	139250000	93822000	136670000	64570000	72102000	168620000	93886000	74735000
P31751	P31751	RAC-beta serine/threonine-protein kinase	AKT2	1011	0.9911	-0.710425	1.1606	-0.544098	0.375735	-0.178453	4	4	18.7	55.768	0	41.248	101370000	36889000	64482000	35005000	23528000	11477000	60498000	18278000	42220000	38828000	23579000	15249000	33951000	16603000	17349000	22191000	12387000	9804700
P31930	P31930	Cytochrome b-c1 complex subunit 1, mitochondrial	UQCRC1	1012	-0.0711787	0.184979	-0.0983357	0.204266	-0.0816443	0.0236102	21	20	56.7	52.645	0	323.31	1582800000	772880000	809910000	1583400000	760360000	823040000	637850000	336650000	301210000	780990000	388660000	392330000	323350000	164630000	158710000	321660000	161950000	159710000
P31937	P31937	3-hydroxyisobutyrate dehydrogenase, mitochondrial	HIBADH	1013	-0.115222	0.0455827	-0.0199454	-0.0161181	-0.0101199	-0.135079	6	6	20.2	35.329	0	83.724	98402000	52991000	45411000	114430000	55897000	58530000	69232000	36004000	33228000	71542000	38005000	33537000	28180000	15212000	12968000	73230000	39593000	33637000
P31939	P31939	Bifunctional purine biosynthesis protein PURH;Phosphoribosylaminoimidazolecarboxamide formyltransferase;IMP cyclohydrolase	ATIC	1014	0.0298416	0.014641	-0.173612	0.0961269	-0.0544971	0.0427844	39	39	73.8	64.615	0	323.31	4128200000	2076100000	2052100000	5212900000	2606000000	2606900000	2302500000	1240100000	1062400000	2107600000	1064800000	1042700000	1008100000	528610000	479480000	1510600000	772110000	738470000
P31942	P31942	Heterogeneous nuclear ribonucleoprotein H3	HNRNPH3	1015	0.0972062	-0.255426	-0.0749272	-0.125242	NaN	-0.0559212	4	4	16.2	36.926	0	28.461	182360000	77678000	104690000	243430000	110080000	133350000	101520000	50408000	51109000	33735000	18796000	14939000	0	0	0	34300000	17299000	17001000
P31943	P31943	Heterogeneous nuclear ribonucleoprotein H;Heterogeneous nuclear ribonucleoprotein H, N-terminally processed	HNRNPH1	1016	0.642748	-0.64896	0.650213	-0.515748	0.207393	-0.323263	12	6	38.3	49.229	0	118.25	1104200000	430310000	673900000	1508700000	944560000	564160000	428300000	168190000	260110000	684180000	428920000	255260000	227620000	108630000	118990000	499620000	293400000	206220000
P31946	P31946	14-3-3 protein beta/alpha;14-3-3 protein beta/alpha, N-terminally processed	YWHAB	1017	-0.096468	0.145351	0.0193461	0.0204844	-0.00982928	0.0648829	10	9	73.6	28.082	0	323.31	4641100000	2408100000	2232900000	4310300000	2062700000	2247600000	3559300000	1794200000	1765100000	2521600000	1287700000	1233800000	1044800000	529110000	515680000	970180000	483060000	487120000
P31947	P31947	14-3-3 protein sigma	SFN	1018	0.363339	-0.0743043	0.120352	0.015212	0.181166	0.0831112	13	13	55.6	27.774	0	205.34	2368200000	1173500000	1194600000	2581900000	1278100000	1303800000	1925300000	948090000	977220000	2266400000	1174300000	1092200000	880340000	431840000	448500000	1082000000	538480000	543540000
P31948	P31948	Stress-induced-phosphoprotein 1	STIP1	1019	-0.0399332	0.0574155	-0.12031	0.0969364	-0.081049	0.0621218	33	33	54.7	62.639	0	311.32	1833500000	949460000	884080000	2004600000	1015200000	989340000	667410000	357560000	309850000	729980000	364560000	365420000	455940000	233980000	221960000	745160000	377790000	367360000
P31949	P31949	Protein S100-A11;Protein S100-A11, N-terminally processed	S100A11	1020	0.327687	-0.264322	0.0231843	0.120617	-0.106467	0.0878702	7	7	82.9	11.74	0	279.49	1887600000	861090000	1026500000	2400400000	1293000000	1107400000	1439700000	739260000	700460000	1316900000	658750000	658110000	677490000	357940000	319550000	740360000	360080000	380290000
P32119	P32119	Peroxiredoxin-2	PRDX2	1021	0.550211	-0.395739	-0.267983	0.358284	-0.0649929	0.149259	12	12	73.2	21.892	0	323.31	2163200000	914020000	1249200000	2263000000	1331100000	931910000	1074400000	604970000	469420000	1251100000	591400000	659690000	556860000	298090000	258760000	719330000	349260000	370080000
P32321	P32321	Deoxycytidylate deaminase	DCTD	1022	NaN	NaN	NaN	NaN	NaN	NaN	1	1	6.2	20.016	0	9.1524	14791000	8089600	6701700	17869000	10600000	7268900	0	0	0	0	0	0	0	0	0	8081500	5726500	2355100
P32322	P32322	Pyrroline-5-carboxylate reductase 1, mitochondrial	PYCR1	1023	-0.425288	0.0496307	-0.16835	NaN	-0.117553	NaN	4	3	15.4	33.36	0	24.39	55236000	31493000	23743000	72824000	38254000	34569000	19103000	9645400	9457600	15783000	9939700	5843400	14066000	7105800	6959900	12382000	6107500	6275000
P32780	P32780	General transcription factor IIH subunit 1	GTF2H1	1024	0.872159	-0.624821	NaN	-0.27073	NaN	NaN	4	4	9.5	62.031	0	7.4679	21074000	7227200	13847000	23748000	14029000	9719100	0	0	0	13112000	8055300	5056300	0	0	0	0	0	0
P32969	P32969	60S ribosomal protein L9	RPL9	1025	0.151729	-0.00511617	0.151599	0.0939657	0.0394191	0.403813	8	8	41.7	21.863	0	119.05	346360000	215140000	131220000	347010000	233940000	113070000	122810000	62002000	60808000	177080000	85978000	91099000	63083000	30399000	32684000	36775000	16772000	20002000
P33121;Q9UKU0	P33121	Long-chain-fatty-acid--CoA ligase 1	ACSL1	1026	-0.272315	0.218595	NaN	0.145221	-0.555948	-0.28817	10	10	14.8	77.942	0	17.28	72906000	35406000	37500000	61336000	26317000	35019000	0	0	0	12440000	6152700	6287400	12018000	7319100	4698900	11463000	6437500	5025400
P33176;O60282;Q12840	P33176	Kinesin-1 heavy chain	KIF5B	1027	0.00934718	0.0508847	-0.110682	0.146525	0.0227584	0.118891	26	26	30.7	109.68	0	323.31	420040000	211120000	208920000	554670000	281080000	273590000	281640000	141770000	139870000	289400000	146270000	143120000	167030000	84707000	82327000	245900000	118940000	126950000
P33316	P33316	Deoxyuridine 5-triphosphate nucleotidohydrolase, mitochondrial	DUT	1028	-0.253051	0.766468	0.147307	NaN	NaN	0.337311	4	4	19.8	26.563	0	17.572	52008000	25556000	26452000	82884000	36821000	46064000	15294000	7880100	7413600	16756000	7528800	9227500	4418400	1888500	2529900	21418000	10350000	11067000
P33527	P33527	Multidrug resistance-associated protein 1	ABCC1	1029	NaN	-0.43528	NaN	0.131853	NaN	NaN	5	5	4.4	171.59	0	24.112	8924500	6972300	1952100	33942000	17913000	16029000	8531100	5631400	2899700	8254900	4251500	4003400	0	0	0	0	0	0
P33897	P33897	ATP-binding cassette sub-family D member 1	ABCD1	1030	-0.387147	0.236584	NaN	0.546956	NaN	NaN	4	4	7.7	82.936	0	7.3499	9542200	4703200	4839100	8675200	4417000	4258200	6436600	3252800	3183700	6399800	2729000	3670800	0	0	0	0	0	0
P33908	P33908	Mannosyl-oligosaccharide 1,2-alpha-mannosidase IA	MAN1A1	1031	NaN	NaN	NaN	NaN	NaN	NaN	2	2	4.4	72.968	0	6.0884	8328400	3462500	4865800	0	0	0	8810500	3988000	4822500	19168000	9624400	9543700	0	0	0	0	0	0
P33947	P33947	ER lumen protein-retaining receptor 2	KDELR2	1032	-0.0779545	0.0506061	0.0540844	0.049352	-0.00640533	0.00992034	4	3	27.4	24.422	0	323.31	454040000	244110000	209930000	473730000	244680000	229050000	450700000	236540000	214160000	416370000	227340000	189040000	214570000	111820000	102740000	113500000	59910000	53587000
P33991	P33991	DNA replication licensing factor MCM4	MCM4	1033	-0.00568092	0.135535	-0.0846703	0.0703893	0.0485151	0.0720372	11	11	15.8	96.557	0	43.158	109420000	58822000	50599000	154030000	73079000	80949000	98113000	50049000	48064000	118890000	57737000	61150000	49341000	24478000	24863000	62250000	28855000	33395000
P33992	P33992	DNA replication licensing factor MCM5	MCM5	1034	-0.206995	0.276437	-0.180708	0.0676387	-0.401921	0.0214797	19	19	31.3	82.285	0	73.563	242630000	128940000	113690000	182710000	83022000	99691000	67653000	35549000	32104000	93762000	49898000	43865000	24431000	16057000	8374700	31556000	15193000	16363000
P33993	P33993	DNA replication licensing factor MCM7	MCM7	1035	-0.0545121	0.0258793	-0.00969855	0.00647761	-0.0914791	-0.0879787	19	19	32.1	81.307	0	162.28	243450000	128520000	114930000	209330000	107940000	101400000	314610000	157540000	157070000	155020000	82671000	72352000	137070000	68003000	69066000	104690000	57152000	47536000
P34059	P34059	N-acetylgalactosamine-6-sulfatase	GALNS	1036	NaN	NaN	NaN	NaN	NaN	NaN	2	2	4.4	58.025	0.00033113	4.8397	2928700	934710	1994000	3852800	1742600	2110200	3402900	1087400	2315500	0	0	0	0	0	0	0	0	0
P34896	P34896	Serine hydroxymethyltransferase, cytosolic	SHMT1	1037	0.206893	0.111031	0.00532815	0.00374607	0.0244615	-0.0555313	13	13	35.8	53.082	0	116.83	428450000	194050000	234410000	394080000	190270000	203810000	188180000	93053000	95130000	334360000	176110000	158250000	184960000	91060000	93902000	223920000	115360000	108560000
P34897	P34897	Serine hydroxymethyltransferase, mitochondrial	SHMT2	1038	0.0839282	-0.276171	-0.151074	-0.128598	-0.0481885	-0.119275	23	22	58.7	55.992	0	323.31	1794700000	904270000	890420000	1955800000	1067200000	888650000	931810000	489440000	442370000	1145200000	614410000	530760000	564130000	289400000	274740000	736910000	396940000	339970000
P34932;O95757	P34932	Heat shock 70 kDa protein 4	HSPA4	1040	0.371615	-0.206845	0.279887	-0.360935	0.0816123	-0.127526	29	28	42.1	94.33	0	323.31	1036300000	483150000	553120000	1543500000	840110000	703350000	465990000	223380000	242620000	901430000	478740000	422700000	231260000	116320000	114940000	585790000	309560000	276220000
P34949	P34949	Mannose-6-phosphate isomerase	MPI	1041	NaN	NaN	-0.460965	-0.141351	-0.384377	-0.203419	3	3	14.4	46.655	0	67.972	25752000	13774000	11978000	27690000	13985000	13704000	46520000	27387000	19133000	43707000	26315000	17392000	31968000	21321000	10646000	38164000	20463000	17701000
P35080	P35080	Profilin-2	PFN2	1042	0.71079	-0.42194	NaN	-0.455257	NaN	NaN	2	2	20.7	15.046	0	16.314	125540000	51098000	74441000	139510000	87635000	51877000	0	0	0	23199000	12746000	10453000	0	0	0	0	0	0
P35219	P35219	Carbonic anhydrase-related protein	CA8	1043	NaN	-1.09662	NaN	NaN	NaN	NaN	3	3	15.2	32.973	0.00030479	3.5466	13304000	6878900	6425400	13781000	9620300	4160600	0	0	0	0	0	0	0	0	0	0	0	0
P35221;Q9UI47	P35221	Catenin alpha-1	CTNNA1	1044	0.166458	-0.19024	-0.0832635	-0.0492479	-0.11274	-0.141573	35	30	46.5	100.07	0	323.31	970500000	509830000	460670000	1042100000	554840000	487240000	450600000	238090000	212510000	508640000	266550000	242090000	155920000	82719000	73199000	190180000	101910000	88271000
P35222	P35222	Catenin beta-1	CTNNB1	1045	-0.046325	0.0057592	-0.0128829	0.0833836	-0.157946	-0.123685	13	13	30.1	85.496	0	189.38	110140000	58429000	51709000	297550000	150310000	147250000	107030000	56635000	50391000	164880000	89993000	74889000	64050000	36505000	27545000	65424000	32828000	32596000
P35232	P35232	Prohibitin	PHB	1046	-0.269304	0.147958	-0.04883	-0.0234164	-0.0599009	0.0110662	12	12	65.4	29.804	0	323.31	746600000	434800000	311800000	896760000	438660000	458110000	609930000	351240000	258700000	513180000	276320000	236870000	322950000	170590000	152360000	188530000	103790000	84744000
P35237	P35237	Serpin B6	SERPINB6	1047	0.231555	-0.275978	0.0897694	0.0244615	0.334797	-0.0105703	15	14	49.7	42.621	0	82.886	255780000	114070000	141700000	367950000	207090000	160860000	217580000	95151000	122420000	109350000	54202000	55153000	173130000	60825000	112310000	143630000	67580000	76050000
P35241;P26038	P35241	Radixin	RDX	1048	-0.0164537	0.411209	0.170438	0.245739	-0.0146016	0.241596	16	16	42.9	68.563	0	243.81	521530000	256910000	264610000	381520000	165130000	216390000	316770000	150040000	166730000	256030000	122280000	133740000	133850000	73066000	60785000	261090000	119510000	141580000
P35244	P35244	Replication protein A 14 kDa subunit	RPA3	1049	NaN	NaN	NaN	NaN	NaN	NaN	1	1	14	13.569	0	28.046	0	0	0	0	0	0	0	0	0	0	0	0	0	0	0	0	0	0
P35249	P35249	Replication factor C subunit 4	RFC4	1050	NaN	NaN	NaN	NaN	NaN	NaN	2	2	5.2	39.681	0.010003	1.8848	13950000	10614000	3336500	7823900	3927300	3896600	0	0	0	3530400	1606700	1923800	0	0	0	0	0	0
P35250	P35250	Replication factor C subunit 2	RFC2	1051	-0.720802	NaN	NaN	NaN	NaN	NaN	2	2	7.3	39.157	0	22.703	25320000	15290000	10030000	10266000	5646200	4620200	7893500	5710200	2183300	0	0	0	0	0	0	0	0	0
P35268	P35268	60S ribosomal protein L22	RPL22	1052	0.130799	-0.0974556	-0.209578	-0.0513095	-0.653264	0.130667	4	4	39.8	14.787	0	240.9	303360000	147360000	156000000	300030000	159010000	141010000	144460000	76654000	67801000	123610000	67300000	56315000	53836000	29762000	24074000	50368000	25608000	24760000
P35270	P35270	Sepiapterin reductase	SPR	1053	-0.130476	0.0821575	0	-0.0995872	-0.100144	-0.0353722	14	14	62.1	28.048	0	323.31	274940000	149940000	124990000	382450000	186680000	195770000	362820000	199640000	163180000	272480000	148470000	124010000	166460000	91485000	74973000	233900000	119970000	113930000
P35568	P35568	Insulin receptor substrate 1	IRS1	1055	1.96828	-2.09678	0.910733	-1.184	0.891652	-0.909065	11	11	10.4	131.59	0	70.225	85761000	30216000	55545000	92289000	64360000	27929000	30273000	11425000	18848000	27471000	18249000	9222300	26766000	12370000	14397000	25764000	18531000	7232700
P35579;REV__Q9UKV3	P35579	Myosin-9	MYH9	1056	0.133695	-0.147586	0.0947765	-0.0554263	0.0721745	-0.00964047	87	69	47.8	226.53	0	323.31	2692400000	1317100000	1375300000	3472300000	1736200000	1736100000	1545000000	780480000	764510000	2113600000	1131800000	981730000	1212100000	599600000	612530000	1418100000	734740000	683330000
P35580	P35580	Myosin-10	MYH10	1057	-0.208878	0.189919	0.03492	0.162339	0.230326	0.0476779	14	14	16.5	229	0	81.566	160890000	58590000	102300000	50920000	26678000	24241000	70010000	27113000	42897000	58391000	30652000	27739000	43219000	17466000	25752000	16674000	8376100	8298300
P35606	P35606	Coatomer subunit beta	COPB2	1058	-0.101474	0.1153	-0.0888684	0.0695647	-0.0563712	0.0350608	25	25	34.5	102.49	0	323.31	731500000	378720000	352780000	569320000	285400000	283920000	372570000	194140000	178430000	462670000	235290000	227380000	271450000	156710000	114740000	199900000	102570000	97326000
P35611	P35611	Alpha-adducin	ADD1	1059	NaN	NaN	NaN	NaN	NaN	NaN	1	1	2.4	80.954	0	25.563	0	0	0	0	0	0	7220400	2873300	4347100	6294900	4331100	1963800	0	0	0	0	0	0
P35637	P35637	RNA-binding protein FUS	FUS	1060	NaN	NaN	NaN	NaN	NaN	NaN	2	2	6.3	53.425	0.00030312	3.4816	0	0	0	15098000	9118700	5979700	8938400	5155000	3783400	0	0	0	0	0	0	10920000	4025000	6894800
P35658	P35658	Nuclear pore complex protein Nup214	NUP214	1061	0.167101	-1.14739	NaN	NaN	NaN	NaN	4	4	2.3	213.62	0	6.389	23341000	9887100	13454000	10152000	7503600	2648800	8126600	3965900	4160700	4379000	2818100	1561000	0	0	0	0	0	0
P35659	P35659	Protein DEK	DEK	1062	0.727354	-0.502669	0.355242	-0.174214	0.274172	-0.121753	14	14	36.3	42.674	0	56.552	693780000	302470000	391300000	789260000	492690000	296570000	180990000	81176000	99812000	328290000	184330000	143960000	69115000	32686000	36429000	122920000	66434000	56484000
P35813	P35813	Protein phosphatase 1A	PPM1A	1063	0.0799754	0.0437644	-0.234228	NaN	NaN	-0.150529	10	7	30.6	42.447	0	14.413	68836000	32192000	36645000	81017000	36885000	44133000	15228000	6967500	8260600	11216000	5930200	5286100	4016500	1810000	2206600	9628300	5500900	4127400
P35914	P35914	Hydroxymethylglutaryl-CoA lyase, mitochondrial	HMGCL	1064	0.151599	-0.208278	0.37729	-0.389886	0.285225	0.208143	8	8	27.7	34.36	0	33.512	135960000	63722000	72237000	181520000	99210000	82307000	92144000	37882000	54263000	142790000	79135000	63657000	65329000	29070000	36259000	61495000	33739000	27755000
P35998	P35998	26S protease regulatory subunit 7	PSMC2	1065	-0.239856	0.129745	-0.105551	-0.0388361	-0.075444	-0.0669562	18	18	43.4	48.633	0	92.286	580630000	319590000	261050000	711450000	351440000	360010000	380090000	202710000	177380000	302050000	160180000	141870000	126520000	63075000	63441000	131210000	68568000	62646000
P36404	P36404	ADP-ribosylation factor-like protein 2	ARL2	1066	NaN	NaN	NaN	0.248899	NaN	0.722116	2	2	12.5	20.878	0	10.241	7325600	4193000	3132700	8707700	4643000	4064700	6998000	3695800	3302300	11071000	5611400	5459800	5894400	3066500	2827800	15758000	5333200	10425000
P36405	P36405	ADP-ribosylation factor-like protein 3	ARL3	1067	-0.155936	-0.179939	0.0732718	-0.207778	-0.257614	NaN	5	5	35.2	20.455	0	70.909	145920000	79629000	66293000	163790000	87804000	75982000	90570000	50658000	39912000	167750000	89595000	78154000	67848000	36015000	31833000	42836000	21738000	21098000
P36507;A0A1B0GUL7	P36507	Dual specificity mitogen-activated protein kinase kinase 2	MAP2K2	1068	-0.0375176	0.139339	NaN	NaN	NaN	NaN	7	3	15	44.424	0	10.918	32658000	16845000	15813000	121130000	61494000	59634000	19403000	10413000	8990100	19176000	9655700	9520600	7466000	3549400	3916600	0	0	0
P36542	P36542	ATP synthase subunit gamma, mitochondrial	ATP5C1	1069	-0.163349	0.309875	0.192699	-0.122428	0.273814	0.149129	9	9	37.6	32.996	0	73.572	296380000	158500000	137880000	249500000	121760000	127740000	208380000	116840000	91540000	132020000	65378000	66646000	52307000	24178000	28129000	121730000	71229000	50503000
P36543	P36543	V-type proton ATPase subunit E 1	ATP6V1E1	1070	NaN	NaN	NaN	NaN	NaN	NaN	3	3	15.9	26.145	0.00031397	3.9077	4477800	2636700	1841200	7594100	4749600	2844500	6840800	3669300	3171500	4506900	3141100	1365800	0	0	0	0	0	0
P36551	P36551	Oxygen-dependent coproporphyrinogen-III oxidase, mitochondrial	CPOX	1071	NaN	-0.420028	NaN	0.0187766	NaN	NaN	4	4	11.2	50.151	0	6.1746	6919100	3003300	3915900	16447000	8938700	7508100	5267400	2454600	2812700	16379000	8442400	7936200	0	0	0	14260000	6469900	7789900
P36575	P36575	Arrestin-C	ARR3	1072	NaN	NaN	NaN	NaN	NaN	NaN	1	1	3.6	42.778	0.0027632	2.4709	0	0	0	0	0	0	5467500	3034900	2432700	0	0	0	4609500	1913600	2695900	0	0	0
P36578	P36578	60S ribosomal protein L4	RPL4	1073	0.159371	-0.222128	0.166844	-0.179335	0.0471196	-0.0686649	25	25	46.8	47.697	0	266.08	2044000000	997740000	1046300000	2029500000	1127000000	902480000	1315600000	659000000	656570000	1550700000	892520000	658150000	492850000	258240000	234620000	963210000	503480000	459730000
P36776	P36776	Lon protease homolog, mitochondrial	LONP1	1074	-0.251247	0.134747	0.041243	-0.0226688	0.141694	0.591009	13	13	18.5	106.49	0	43.678	145250000	80096000	65153000	161390000	81593000	79795000	82830000	40040000	42791000	56201000	30634000	25567000	33871000	16552000	17319000	48802000	20851000	27951000
P36873	P36873	Serine/threonine-protein phosphatase PP1-gamma catalytic subunit	PPP1CC	1075	NaN	0.075738	NaN	NaN	NaN	NaN	2	2	48.6	36.983	0	23.951	7149900	3745800	3404100	30254000	16068000	14187000	11375000	6110200	5264800	0	0	0	0	0	0	0	0	0
P36915	P36915	Guanine nucleotide-binding protein-like 1	GNL1	1076	-0.137632	0.0865121	-0.182983	0.0251707	0.0177795	0.0457225	8	8	17.5	68.66	0	86.433	156070000	84898000	71172000	140760000	68909000	71847000	235680000	128430000	107250000	172450000	99391000	73059000	36920000	21634000	15286000	35354000	19290000	16065000
P36957	P36957	Dihydrolipoyllysine-residue succinyltransferase component of 2-oxoglutarate dehydrogenase complex, mitochondrial	DLST	1077	-0.240179	0.0788831	-0.133765	0.107554	-0.225059	0.0850168	8	8	20.1	48.755	0	109.95	418230000	226240000	191990000	400460000	206010000	194450000	201730000	104990000	96740000	216910000	115170000	101740000	257950000	140390000	117560000	286140000	145010000	141130000
P36969	P36969	Phospholipid hydroperoxide glutathione peroxidase, mitochondrial	GPX4	1078	0.263756	NaN	NaN	NaN	NaN	NaN	3	3	19.3	22.174	0	5.0694	15443000	8532100	6910500	0	0	0	5556000	2657800	2898200	5276500	2515700	2760800	0	0	0	0	0	0
P37108	P37108	Signal recognition particle 14 kDa protein	SRP14	1079	-0.0955274	0.0475383	-0.0463548	0.0419438	-0.0910949	-0.0279985	5	5	36	14.57	0	47.621	117700000	66432000	51271000	191530000	97509000	94022000	64550000	34021000	30529000	105200000	56853000	48344000	28459000	14572000	13887000	141040000	80900000	60140000
P37198	P37198	Nuclear pore glycoprotein p62	NUP62	1080	0.856069	-1.28384	0.338453	NaN	NaN	NaN	5	5	13.4	53.254	0	165.61	32694000	9739900	22954000	73746000	51482000	22263000	22801000	9060700	13740000	10457000	6819800	3636900	0	0	0	5823000	3736400	2086600
P37235;P84074;P61601	P37235;P84074;P61601	Hippocalcin-like protein 1;Neuron-specific calcium-binding protein hippocalcin;Neurocalcin-delta	HPCAL1;HPCA;NCALD	1081	1.53311	-1.88252	NaN	NaN	NaN	NaN	4	4	19.2	22.313	0	5.0256	20842000	6206800	14635000	27043000	19361000	7681400	4292800	1850600	2442200	6976300	5337600	1638600	0	0	0	3564100	1971900	1592200
P37268	P37268	Squalene synthase	FDFT1	1082	0.111031	-0.572265	0.242816	NaN	-0.519383	NaN	8	8	24	48.115	0	62.696	44822000	18559000	26262000	64033000	37706000	26327000	39420000	16066000	23354000	5913100	4146600	1766500	15615000	8085500	7529500	0	0	0
P37802;Q9UI15	P37802	Transgelin-2	TAGLN2	1083	1.33457	-1.14239	0.512277	-0.235416	0.602457	-0.227743	15	15	71.4	22.391	0	254.25	2232500000	664100000	1568400000	2839800000	1929900000	909810000	847020000	359170000	487850000	1114700000	623590000	491090000	396710000	170450000	226260000	604450000	342340000	262110000
P37837	P37837	Transaldolase	TALDO1	1084	0.176961	0.0142124	0.177089	0.0542234	0.037593	0.0988237	16	16	42.4	37.54	0	92.882	903530000	443000000	460540000	1044000000	520150000	523830000	477710000	236490000	241220000	521980000	266970000	255010000	271170000	130600000	140570000	305260000	150270000	154990000
P38117	P38117	Electron transfer flavoprotein subunit beta	ETFB	1085	-0.163785	0.0214797	-0.227067	0.00460933	-0.181689	0.0147838	12	12	49.4	27.843	0	48.479	566650000	301880000	264770000	626050000	306760000	319290000	305130000	160560000	144570000	174010000	88574000	85437000	152000000	80946000	71053000	164690000	84783000	79906000
P38159;Q96E39;O75526;Q8N7X1	P38159;Q96E39	RNA-binding motif protein, X chromosome;RNA-binding motif protein, X chromosome, N-terminally processed;RNA binding motif protein, X-linked-like-1	RBMX;RBMXL1	1086	-0.147554	-0.0403189	0.109427	-0.195913	-0.242908	0.0110662	7	7	21.5	42.331	0	28.83	90333000	48124000	42209000	194130000	98028000	96101000	62531000	30384000	32147000	63159000	37030000	26129000	97701000	53388000	44313000	117290000	54569000	62726000
P38432	P38432	Coilin	COIL	1087	1.33004	-1.40989	NaN	-1.10659	0.434455	NaN	3	3	7.6	62.608	0	25.276	24821000	6694900	18126000	34879000	24804000	10076000	15015000	5424500	9590000	31163000	21199000	9963700	28428000	12629000	15799000	12185000	7586600	4597900
P38606	P38606	V-type proton ATPase catalytic subunit A	ATP6V1A	1088	0.335826	-0.36316	0.0926134	-0.279004	-0.0442408	0.0213375	20	20	41.2	68.303	0	323.31	582470000	265480000	316990000	435880000	263900000	171980000	319420000	158560000	160860000	330960000	192150000	138810000	135460000	70904000	64553000	127620000	68075000	59548000
P38646	P38646	Stress-70 protein, mitochondrial	HSPA9	1089	0.0408223	-0.0693611	-0.0246339	0.00762616	-0.00646329	0.0323829	32	32	45.8	73.68	0	323.31	2304700000	1166100000	1138600000	3628300000	1962500000	1665900000	1708800000	882120000	826710000	2041400000	1060300000	981130000	1203500000	636040000	567470000	2109400000	1086300000	1023100000
P38919	P38919	Eukaryotic initiation factor 4A-III;Eukaryotic initiation factor 4A-III, N-terminally processed	EIF4A3	1090	-0.209795	0.260267	-0.202539	0.245861	-0.170118	0.0958569	16	16	53	46.871	0	323.31	568180000	311710000	256470000	590930000	282410000	308520000	145860000	79682000	66173000	272290000	132440000	139850000	81687000	42602000	39084000	159570000	83279000	76296000
P38935	P38935	DNA-binding protein SMUBP-2	IGHMBP2	1091	NaN	NaN	NaN	NaN	NaN	NaN	1	1	1.1	109.15	0.0040805	2.3455	0	0	0	0	0	0	5663600	2754400	2909100	0	0	0	4669700	1272400	3397400	0	0	0
P39019	P39019	40S ribosomal protein S19	RPS19	1092	-0.113302	0.346304	NaN	0.124461	NaN	NaN	5	5	29.7	16.06	0	23.814	43134000	23134000	20000000	94741000	44894000	49846000	16499000	8971800	7527000	42220000	21319000	20901000	15542000	7890500	7651200	21695000	10787000	10908000
P39023;Q92901	P39023	60S ribosomal protein L3	RPL3	1093	0.0567222	-0.00507277	0.102457	-0.0932479	0.0751904	0.000288558	20	20	43.7	46.108	0	323.31	1822500000	964280000	858240000	2188800000	1161800000	1027000000	857950000	426940000	431010000	791190000	424840000	366350000	257910000	127130000	130780000	368450000	189750000	178700000
P39210	P39210	Protein Mpv17	MPV17	1094	NaN	NaN	NaN	NaN	NaN	NaN	1	1	13.1	19.733	0	12.14	0	0	0	7170600	3106700	4063900	5409300	2609800	2799500	0	0	0	0	0	0	0	0	0
P39656	P39656	Dolichyl-diphosphooligosaccharide--protein glycosyltransferase 48 kDa subunit	DDOST	1095	0.0387171	-0.105597	NaN	0.232906	0.0518593	0.00949053	9	9	32.2	50.8	0	228.18	163520000	81351000	82170000	207150000	113530000	93622000	14505000	7562000	6942600	19268000	9165600	10103000	56982000	30392000	26590000	99042000	52163000	46880000
P39687;O95626;O43423	P39687	Acidic leucine-rich nuclear phosphoprotein 32 family member A	ANP32A	1096	-0.117005	0.232415	-0.152019	0.0592169	NaN	NaN	4	4	20.1	28.585	0	21.18	123350000	66083000	57269000	165630000	73545000	92086000	81488000	44803000	36685000	56877000	28234000	28644000	51231000	25527000	25704000	0	0	0
P39748	P39748	Flap endonuclease 1	FEN1	1097	-0.196624	0.187261	-0.322325	0.201383	NaN	0.175173	9	9	37.6	42.592	0	120.02	142940000	75763000	67180000	214620000	103530000	111090000	56351000	33364000	22987000	56286000	27032000	29254000	0	0	0	17427000	8672600	8754100
P39880	P39880	Homeobox protein cut-like 1	CUX1	1098	NaN	NaN	NaN	NaN	NaN	NaN	2	2	1.5	164.19	0.00031706	4.0733	31704000	16228000	15476000	25117000	13515000	11602000	15825000	8000100	7824900	36238000	20431000	15807000	2204500	1176600	1027900	43627000	25756000	17871000
P40121	P40121	Macrophage-capping protein	CAPG	1099	0.211137	-0.159557	NaN	0.245131	NaN	0.0882773	6	6	31.9	38.498	0	21.341	73607000	34504000	39103000	72849000	36851000	35998000	42423000	21440000	20983000	40911000	20966000	19946000	4918600	2672900	2245800	37374000	18404000	18970000
P40123	P40123	Adenylyl cyclase-associated protein 2	CAP2	1100	0.119157	-0.44387	NaN	0.0673633	0.501923	NaN	5	5	18.7	52.823	0	18.979	87112000	43162000	43951000	33129000	19329000	13800000	23674000	11939000	11735000	14125000	7692300	6433200	12935000	5701200	7234200	0	0	0
P40222	P40222	Alpha-taxilin	TXLNA	1101	NaN	-0.488067	NaN	NaN	NaN	-0.358454	1	1	2.6	61.89	0.00030211	3.4539	13379000	7174900	6204200	16081000	8701800	7379500	0	0	0	13475000	8769200	4706100	15192000	8848500	6343000	23862000	13341000	10521000
P40227;Q92526	P40227	T-complex protein 1 subunit zeta	CCT6A	1102	-0.119542	0.322044	-0.195054	0.0769695	-0.112272	-0.0419517	21	21	44.6	58.024	0	323.31	744990000	393810000	351190000	805620000	383190000	422420000	449970000	250820000	199150000	179490000	93414000	86075000	214390000	113020000	101370000	147060000	77521000	69540000
P40429;Q6NVV1	P40429;Q6NVV1	60S ribosomal protein L13a;Putative 60S ribosomal protein L13a protein RPL13AP3	RPL13A;RPL13AP3	1103	0.173255	-0.114722	0.148218	-0.147474	0.0816123	-0.076326	7	7	24.6	23.577	0	12.75	440560000	203600000	236960000	574910000	310560000	264350000	245490000	120180000	125300000	129760000	69931000	59833000	56491000	27441000	29051000	43696000	22952000	20745000
P40616	P40616	ADP-ribosylation factor-like protein 1	ARL1	1104	1.39923	-1.3531	0.734569	-0.708231	0.108892	-0.243745	6	6	37	20.417	0	226.36	353460000	106510000	246960000	327820000	238580000	89242000	144290000	57480000	86814000	176000000	116670000	59335000	38394000	18815000	19579000	52664000	30268000	22395000
P40763	P40763	Signal transducer and activator of transcription 3	STAT3	1105	0.75232	-0.859666	0.483261	-0.747754	0.308943	-0.457039	12	12	24.9	88.067	0	160.47	219270000	88449000	130820000	221940000	134130000	87807000	170280000	72776000	97502000	116950000	76337000	40612000	36880000	16739000	20141000	20131000	12302000	7828500
P40818	P40818	Ubiquitin carboxyl-terminal hydrolase 8	USP8	1106	0.386921	-0.463311	0.0210533	-0.245266	0.0366088	-0.164755	11	11	10.1	127.52	0	17.699	72409000	34666000	37742000	79246000	45967000	33280000	32963000	16210000	16753000	56662000	31133000	25529000	51253000	27106000	24147000	71514000	39670000	31844000
P40855	P40855	Peroxisomal biogenesis factor 19	PEX19	1107	NaN	NaN	NaN	NaN	NaN	NaN	2	2	6.4	32.806	0.0073414	2.0652	7339600	3686200	3653300	7503400	4913300	2590000	0	0	0	0	0	0	0	0	0	0	0	0
P40925	P40925	Malate dehydrogenase, cytoplasmic	MDH1	1108	0.282855	-0.293589	0.0583859	-0.100685	0.0425042	-0.0124463	15	15	56	36.426	0	323.31	1310400000	660320000	650070000	1673300000	943850000	729490000	988460000	509260000	479200000	519690000	292460000	227240000	454170000	224090000	230080000	477050000	244800000	232250000
P40926	P40926	Malate dehydrogenase, mitochondrial	MDH2	1109	-0.195765	0.172616	-0.23399	0.190552	-0.0812932	0.0413831	16	16	61.5	35.503	0	323.31	4983800000	2686300000	2297600000	5509300000	2626400000	2882900000	3116800000	1708500000	1408300000	4184800000	2000000000	2184800000	1551400000	807720000	743640000	1365400000	677360000	688040000
P40937	P40937	Replication factor C subunit 5	RFC5	1110	-0.0376805	-0.371628	-0.0375324	0.448055	NaN	NaN	4	4	18.2	38.496	0	30.342	14519000	6753000	7765700	20292000	13383000	6909500	14778000	7887000	6890800	15770000	9086400	6683300	5362800	3396800	1966000	0	0	0
P40938	P40938	Replication factor C subunit 3	RFC3	1111	-0.119119	0.365245	NaN	0.196229	NaN	-0.098969	4	4	13.5	40.556	0	8.6418	52265000	28823000	23442000	20427000	8634000	11793000	0	0	0	18134000	8658500	9475800	11166000	4325900	6840200	15496000	8076900	7419100
P40939	P40939	Trifunctional enzyme subunit alpha, mitochondrial;Long-chain enoyl-CoA hydratase;Long chain 3-hydroxyacyl-CoA dehydrogenase	HADHA	1112	-0.149905	0.135798	-0.188693	0.0999011	0.131589	-0.151186	33	33	57.7	82.999	0	323.31	2485500000	1348000000	1137500000	2945400000	1427700000	1517800000	1557200000	843700000	713510000	1353100000	684500000	668580000	552310000	266040000	286270000	545590000	292300000	253290000
P41091;Q2VIR3	P41091;Q2VIR3	Eukaryotic translation initiation factor 2 subunit 3;Putative eukaryotic translation initiation factor 2 subunit 3-like protein	EIF2S3;EIF2S3L	1113	0.0901759	-0.0592093	-0.0207209	0.00187425	0.0697021	0.0186342	18	18	47.2	51.109	0	323.31	619050000	329930000	289120000	675690000	361490000	314200000	239150000	123990000	115150000	343620000	193110000	150520000	112490000	55514000	56972000	189220000	96124000	93093000
P41214	P41214	Eukaryotic translation initiation factor 2D	EIF2D	1114	NaN	NaN	NaN	0.0954519	NaN	NaN	2	2	5.7	64.706	0	18.375	0	0	0	10667000	5319700	5346900	14199000	7097900	7101500	22707000	12455000	10252000	0	0	0	0	0	0
P41223	P41223	Protein BUD31 homolog	BUD31	1115	0.113034	0.471552	-0.004653	0.231801	0.0298416	0.469678	3	3	19.4	17	0	5.9685	62253000	33564000	28689000	44462000	20478000	23984000	32635000	16922000	15713000	35258000	16357000	18901000	47116000	23723000	23393000	29943000	13601000	16342000
P41227	P41227	N-alpha-acetyltransferase 10	NAA10	1116	NaN	-0.515975	NaN	NaN	NaN	NaN	3	3	12.3	26.458	0.00031368	3.8975	10623000	5806300	4816300	21906000	12849000	9056800	0	0	0	0	0	0	0	0	0	0	0	0
P41240;P42679	P41240	Tyrosine-protein kinase CSK	CSK	1117	0.795767	-0.662848	0.690462	-0.553532	0.613532	-0.717833	12	12	33.3	50.704	0	247.29	185310000	68760000	116550000	254000000	156400000	97598000	123380000	51480000	71901000	151470000	84862000	66611000	62988000	23630000	39359000	89945000	54523000	35422000
P41247	P41247	Patatin-like phospholipase domain-containing protein 4	PNPLA4	1118	NaN	NaN	-0.191656	0.139862	NaN	NaN	3	3	17.4	27.98	0	61.559	0	0	0	0	0	0	49000000	26519000	22481000	85543000	41325000	44219000	0	0	0	0	0	0
P41250	P41250	Glycine--tRNA ligase	GARS	1119	-0.190882	0.0992279	-0.0282339	-0.0561162	0.0611541	-0.249188	26	26	42.5	83.165	0	323.31	1250300000	682350000	567950000	1399500000	669390000	730090000	845360000	440900000	404460000	776950000	421070000	355880000	389520000	197890000	191630000	533820000	299440000	234380000
P41252	P41252	Isoleucine--tRNA ligase, cytoplasmic	IARS	1120	-0.381912	0.23352	-0.165596	0.0143553	-0.0143393	-0.0985828	42	42	41	144.5	0	323.31	1935800000	1112700000	823190000	1915400000	899320000	1016100000	977450000	525740000	451700000	1093900000	578330000	515570000	833310000	431700000	401620000	873640000	467470000	406170000
P41440	P41440	Folate transporter 1	SLC19A1	1121	0.307778	-0.293783	NaN	NaN	NaN	NaN	3	3	5.4	64.868	0	5.1946	17415000	8062600	9352800	29821000	18040000	11782000	14727000	7080400	7646300	18415000	10706000	7708500	4847500	2392200	2455300	6638800	4059000	2579800
P41567	P41567	Eukaryotic translation initiation factor 1	EIF1	1122	NaN	NaN	NaN	NaN	NaN	NaN	2	2	40.7	12.732	0	16.668	9948700	4219100	5729600	0	0	0	14859000	9688000	5171400	0	0	0	0	0	0	0	0	0
P41743	P41743	Protein kinase C iota type	PRKCI	1123	0.0475383	-0.103503	0.145221	-0.117803	0.1333	-0.188841	7	7	20	68.262	0	93.031	182660000	91104000	91555000	152110000	77911000	74199000	111500000	52369000	59135000	128620000	68234000	60387000	53146000	25090000	28055000	60684000	33779000	26905000
P42025	P42025	Beta-centractin	ACTR1B	1124	-0.376414	-0.0573617	-0.0849152	-0.159009	-0.546393	NaN	3	3	34.8	42.293	0	189.06	51803000	25212000	26591000	55367000	30439000	24928000	54508000	26192000	28316000	30467000	15968000	14498000	30409000	17334000	13075000	0	0	0
P42126	P42126	Enoyl-CoA delta isomerase 1, mitochondrial	ECI1	1125	-0.25226	-0.00167453	-0.145621	0.0210533	-0.166535	0.240864	9	9	37.7	32.816	0	224.4	417820000	233960000	183860000	671030000	338040000	332990000	290560000	161660000	128900000	255140000	134370000	120780000	126630000	69057000	57568000	52409000	23826000	28584000
P42166	P42166	Lamina-associated polypeptide 2, isoform alpha;Thymopoietin;Thymopentin	TMPO	1126	1.61513	-0.80672	0.714487	-0.752777	0.770533	-0.706747	25	25	44.8	75.491	0	323.31	932320000	278640000	653680000	1065400000	702460000	362920000	479740000	217900000	261840000	652400000	453980000	198420000	402040000	158560000	243480000	431780000	259340000	172430000
P42224	P42224	Signal transducer and activator of transcription 1-alpha/beta	STAT1	1127	0.662479	-0.576755	0.193835	-0.336337	0.130799	-0.286375	24	24	36.7	87.334	0	323.31	930150000	372030000	558120000	1087200000	654230000	432980000	605020000	280210000	324810000	557970000	314720000	243250000	255640000	124710000	130930000	394930000	223840000	171090000
P42226	P42226	Signal transducer and activator of transcription 6	STAT6	1128	-0.018995	NaN	0.568227	NaN	NaN	NaN	3	3	5.3	94.134	0	9.8084	24802000	11668000	13135000	15200000	10655000	4544600	16167000	6152200	10015000	0	0	0	4837600	2712000	2125700	4883600	3040200	1843500
P42285	P42285	Superkiller viralicidic activity 2-like 2	SKIV2L2	1129	-0.0355201	0.169027	-0.205264	-0.00353892	NaN	NaN	8	8	9.4	117.8	0	35.167	52962000	25870000	27092000	97003000	45461000	51542000	13617000	7535600	6081200	12408000	6666100	5742300	4549900	2666600	1883300	0	0	0
P42330	P42330	Aldo-keto reductase family 1 member C3	AKR1C3	1130	0.141433	0.149259	-0.31793	-0.0212918	1.30445	NaN	4	4	35.9	36.853	0	72.952	50965000	27402000	23563000	61061000	30442000	30619000	54211000	32099000	22112000	47747000	27402000	20346000	14022000	6307000	7714700	3423900	1193600	2230300
P42336	P42336	Phosphatidylinositol 4,5-bisphosphate 3-kinase catalytic subunit alpha isoform	PIK3CA	1131	NaN	-0.132704	NaN	NaN	NaN	NaN	3	3	3.2	124.28	0	5.5994	0	0	0	33075000	16657000	16418000	2980600	1493100	1487500	0	0	0	0	0	0	7194500	3818200	3376300
P42338	P42338	Phosphatidylinositol 4,5-bisphosphate 3-kinase catalytic subunit beta isoform	PIK3CB	1132	NaN	NaN	NaN	NaN	NaN	NaN	2	2	2.2	122.76	0.0068385	2.0882	5109500	2611000	2498500	0	0	0	0	0	0	0	0	0	0	0	0	0	0	0
P42345	P42345	Serine/threonine-protein kinase mTOR	MTOR	1133	-0.173807	NaN	0.180148	NaN	0.226632	NaN	5	5	2.6	288.89	0	18.571	5205300	2558800	2646600	0	0	0	15853000	7569700	8283300	0	0	0	14801000	6908500	7892400	0	0	0
P42356;Q8N8J0;A4QPH2	P42356	Phosphatidylinositol 4-kinase alpha	PI4KA	1134	1.36715	-0.0298679	2.13822	-0.453617	NaN	NaN	3	3	2.2	236.83	0	41.275	86090000	12990000	73100000	124430000	20343000	104090000	72810000	17098000	55711000	12326000	6820300	5505400	0	0	0	0	0	0
P42566	P42566	Epidermal growth factor receptor substrate 15	EPS15	1135	NaN	-1.00087	NaN	NaN	0.959028	-0.0346332	4	4	6.1	98.655	0	24.883	7514500	2085600	5428900	14338000	10064000	4275000	16899000	7318900	9579700	13285000	8616800	4668600	24501000	9701700	14799000	17540000	8687000	8852900
P42575	P42575	Caspase-2;Caspase-2 subunit p18;Caspase-2 subunit p13;Caspase-2 subunit p12	CASP2	1136	1.12585	-1.13508	0.944109	-0.370359	NaN	NaN	4	4	10.4	50.685	0	10.961	26978000	8238400	18739000	18527000	13147000	5380100	9144300	2977300	6167000	14309000	8816500	5492200	0	0	0	0	0	0
P42677	P42677	40S ribosomal protein S27	RPS27	1137	0.104873	-0.0442855	0.0978804	0.0082	0.0100636	0.00705191	5	3	40.5	9.461	0	27.876	1161000000	577180000	583860000	1271900000	672950000	598990000	606270000	308940000	297330000	634330000	340620000	293710000	418540000	216010000	202530000	602330000	314290000	288050000
P42694	P42694	Probable helicase with zinc finger domain	HELZ	1138	NaN	-2.08058	NaN	NaN	NaN	NaN	2	2	1.3	218.97	0.00029656	3.2292	4108400	2157600	1950800	18516000	14936000	3580100	12085000	6261000	5824000	4496900	3517200	979680	6831700	3742800	3088900	6977300	5138900	1838400
P42704	P42704	Leucine-rich PPR motif-containing protein, mitochondrial	LRPPRC	1139	-0.123104	0.09815	0.101784	-0.0866912	-0.124943	-0.00699962	48	48	40.4	157.9	0	323.31	1887000000	1134500000	752490000	1979000000	1133700000	845210000	1030400000	510230000	520160000	1163400000	760950000	402400000	350860000	166430000	184420000	343280000	149670000	193610000
P42765	P42765	3-ketoacyl-CoA thiolase, mitochondrial	ACAA2	1140	-0.226983	0.403595	-0.0369551	0.220701	0.129085	NaN	7	7	20.2	41.924	0	12.742	87546000	47201000	40345000	78117000	34051000	44066000	37867000	18673000	19194000	32923000	16293000	16630000	14254000	6929100	7325000	4640500	2268500	2372000
P42766	P42766	60S ribosomal protein L35	RPL35	1141	-0.00775365	NaN	NaN	NaN	NaN	NaN	2	2	17.9	14.551	0.00031104	3.7973	25328000	12949000	12379000	9442100	4962600	4479500	0	0	0	0	0	0	0	0	0	0	0	0
P42785	P42785	Lysosomal Pro-X carboxypeptidase	PRCP	1142	NaN	NaN	NaN	NaN	NaN	NaN	1	1	4.2	55.799	0.00029036	3.0356	8461700	3889900	4571800	0	0	0	0	0	0	0	0	0	0	0	0	0	0	0
P42858	P42858	Huntingtin	HTT	1143	0.315914	NaN	NaN	NaN	NaN	NaN	4	4	1.3	347.6	0.00031646	4.0242	6159900	2476100	3683800	0	0	0	6731600	1833000	4898600	5981600	2463600	3518000	256610000	252860000	3758800	0	0	0
P43034	P43034	Platelet-activating factor acetylhydrolase IB subunit alpha	PAFAH1B1	1144	-0.498607	0.125916	-0.59218	NaN	0.195852	NaN	4	4	10.7	46.637	0	15.231	63276000	36822000	26453000	98362000	44797000	53565000	46179000	29872000	16308000	0	0	0	23310000	13091000	10219000	0	0	0
P43243	P43243	Matrin-3	MATR3	1145	0.132248	-0.150001	0.204516	-0.119087	0.0119249	0.0261627	29	29	41	94.622	0	323.31	1236800000	607280000	629500000	1481100000	791800000	689260000	582690000	281020000	301670000	648760000	348690000	300070000	470440000	240660000	229780000	521600000	229790000	291810000
P43246	P43246	DNA mismatch repair protein Msh2	MSH2	1146	0.230326	-0.46943	-0.139093	-0.423816	NaN	NaN	8	8	10.3	104.74	0	33.606	140240000	63706000	76532000	140040000	82119000	57919000	65094000	36609000	28485000	82685000	46190000	36494000	20842000	16326000	4516400	25764000	19760000	6004000
P43251	P43251	Biotinidase	BTD	1147	1.10333	NaN	NaN	-0.990567	NaN	NaN	2	2	4.2	61.132	0	6.3513	13983000	4787800	9195100	7953600	5057300	2896200	0	0	0	11129000	7569400	3559300	0	0	0	5434600	3495000	1939600
P43304	P43304	Glycerol-3-phosphate dehydrogenase, mitochondrial	GPD2	1148	0.203139	-0.266941	0.033652	-0.108425	-0.156884	-0.0367922	33	33	49.7	80.852	0	267.93	961520000	452480000	509050000	968300000	544690000	423600000	397000000	223380000	173620000	459860000	255790000	204080000	288140000	145830000	142310000	199230000	104610000	94621000
P43378	P43378	Tyrosine-protein phosphatase non-receptor type 9	PTPN9	1149	-0.144983	0.601316	-0.162493	NaN	NaN	NaN	2	2	3.7	68.019	0.00033223	4.8918	10815000	5647300	5167300	12526000	5673200	6852500	12653000	6727300	5925200	6734000	3509100	3225000	2653100	1641400	1011700	0	0	0
P43405	P43405	Tyrosine-protein kinase SYK	SYK	1150	NaN	NaN	NaN	NaN	NaN	NaN	3	3	7.4	72.065	0	6.7142	11051000	5691400	5360000	13863000	5494400	8368500	0	0	0	15823000	4788500	11035000	5042000	2191600	2850400	0	0	0
P43487	P43487	Ran-specific GTPase-activating protein	RANBP1	1151	0.165815	-0.0716486	-0.124361	NaN	0.0357646	-0.015695	4	4	31.8	23.31	0	175.7	168420000	83779000	84643000	199200000	96853000	102350000	116370000	63441000	52928000	70410000	36782000	33627000	88381000	45514000	42867000	92029000	48487000	43542000
P43490	P43490	Nicotinamide phosphoribosyltransferase	NAMPT	1152	-0.1331	0.296663	-0.186114	0.271545	-0.172522	0.504061	12	12	33.4	55.52	0	235.1	283860000	152370000	131490000	325360000	149200000	176160000	120410000	59961000	60451000	143430000	71828000	71599000	42260000	22509000	19752000	20848000	9529300	11319000
P43686	P43686	26S protease regulatory subunit 6B	PSMC4	1153	-0.00427675	0.0426443	-0.0326691	0.0993626	0.0655723	0.146786	13	13	43.8	47.366	0	74.812	190780000	94402000	96382000	229890000	106610000	123280000	257620000	124950000	132670000	108190000	53286000	54900000	76707000	38889000	37818000	86198000	42438000	43760000
P43897	P43897	Elongation factor Ts, mitochondrial	TSFM	1154	-0.257407	0.489132	-0.0328609	0.138683	-0.0495615	0.0593554	9	9	39.4	35.39	0	279.35	241530000	134240000	107300000	195700000	85459000	110240000	163200000	86764000	76440000	185930000	88839000	97093000	100610000	53924000	46688000	103110000	54041000	49074000
P45877	P45877	Peptidyl-prolyl cis-trans isomerase C	PPIC	1155	NaN	0.378734	NaN	NaN	NaN	NaN	2	2	9.9	22.763	0.0016755	2.5734	6091700	3034700	3057000	27970000	13052000	14918000	7006400	3677700	3328700	8806800	4826000	3980800	3120300	1094100	2026100	0	0	0
P45880	P45880	Voltage-dependent anion-selective channel protein 2	VDAC2	1156	1.28315	-1.19327	1.32636	-1.29085	0.713784	-0.601584	13	13	53.7	31.566	0	323.31	3936000000	1160600000	2775400000	5215800000	3626200000	1589600000	1570400000	462430000	1107900000	2199300000	1590100000	609210000	975560000	376620000	598940000	1179800000	740020000	439780000
P45954	P45954	Short/branched chain specific acyl-CoA dehydrogenase, mitochondrial	ACADSB	1157	0.234011	-0.0449402	-0.359361	NaN	-0.827077	NaN	6	6	17.1	47.485	0	58.318	41348000	21921000	19427000	76540000	38808000	37732000	38652000	22605000	16047000	22301000	12481000	9819800	26878000	19794000	7084200	5338100	2223300	3114800
P45973	P45973	Chromobox protein homolog 5	CBX5	1158	0.215741	-0.186328	-0.00379928	-0.293447	-0.348096	NaN	8	7	46.6	22.225	0	36.302	164050000	76176000	87876000	261690000	146100000	115600000	67820000	32604000	35215000	83805000	43579000	40226000	20055000	9750600	10304000	27227000	14282000	12945000
P45974;Q92995	P45974	Ubiquitin carboxyl-terminal hydrolase 5	USP5	1159	0.186881	-0.22398	0.0257376	-0.075444	-0.00958238	-0.102032	27	27	41.5	95.785	0	323.31	1210100000	575120000	635010000	1406600000	754350000	652280000	680580000	343760000	336820000	766980000	416670000	350310000	368010000	185130000	182880000	451710000	247720000	204000000
P45984;P53779;P45983	P45984;P53779;P45983	Mitogen-activated protein kinase 9;Mitogen-activated protein kinase 10;Mitogen-activated protein kinase 8	MAPK9;MAPK10;MAPK8	1160	NaN	NaN	NaN	NaN	NaN	NaN	2	2	6.1	48.139	0.00031756	4.107	11354000	4216800	7137600	0	0	0	0	0	0	0	0	0	85158000	83094000	2064000	0	0	0
P45985	P45985	Dual specificity mitogen-activated protein kinase kinase 4	MAP2K4	1161	NaN	NaN	NaN	NaN	NaN	NaN	2	2	8.8	44.287	0	11.824	5030000	2324100	2705800	8206100	4926000	3280100	0	0	0	6833900	4847000	1986900	0	0	0	0	0	0
P46013	P46013	Antigen KI-67	MKI67	1162	NaN	-1.42415	NaN	NaN	NaN	NaN	5	5	2.9	358.69	0	7.5157	39822000	24849000	14973000	33526000	21661000	11865000	0	0	0	33028000	24842000	8186400	0	0	0	20912000	14045000	6866400
P46060	P46060	Ran GTPase-activating protein 1	RANGAP1	1163	-0.0116026	0.093425	-0.143835	0.175045	-0.141637	0.817296	14	14	30	63.541	0	132.69	80125000	36901000	43224000	90107000	45254000	44853000	60680000	34672000	26008000	113260000	43275000	69982000	15574000	8287700	7286000	30078000	12641000	17438000
P46063	P46063	ATP-dependent DNA helicase Q1	RECQL	1164	0.0396999	0.130931	0.134484	0.040682	0.0280033	-0.0547219	15	15	30	73.457	0	72.048	166030000	81885000	84147000	184760000	90649000	94112000	106970000	56744000	50228000	80389000	42668000	37721000	47745000	21854000	25892000	48305000	25973000	22332000
P46087	P46087	Probable 28S rRNA (cytosine(4447)-C(5))-methyltransferase	NOP2	1165	0.280481	0.165172	NaN	NaN	NaN	NaN	4	4	4.8	89.301	0.00032927	4.7231	16112000	7305100	8807000	10811000	5536400	5274400	0	0	0	4229500	2250300	1979200	7528800	3152800	4376000	7150800	4048500	3102200
P46100	P46100	Transcriptional regulator ATRX	ATRX	1166	NaN	-0.450577	-0.0271603	NaN	NaN	NaN	4	4	1.9	282.58	0.00030912	3.7	10557000	3826600	6730900	12375000	7674200	4700500	11900000	6770500	5129100	4197400	2662300	1535100	0	0	0	7579400	4592400	2987000
P46199	P46199	Translation initiation factor IF-2, mitochondrial	MTIF2	1167	-0.188003	-0.258667	NaN	NaN	NaN	NaN	4	4	6.7	81.316	0.00031786	4.1146	11093000	5816000	5277000	57347000	33894000	23453000	0	0	0	4118100	2117600	2000500	3995400	2103800	1891500	6249700	3718900	2530900
P46379	P46379	Large proline-rich protein BAG6	BAG6	1168	0.487281	-0.777739	0.561595	-0.550613	-0.0722704	-0.0736209	11	11	14	119.41	0	242.29	225160000	89876000	135280000	201020000	120750000	80273000	167580000	74816000	92762000	205330000	125720000	79615000	65643000	33697000	31946000	157120000	82444000	74674000
P46459	P46459	Vesicle-fusing ATPase	NSF	1169	0.208892	-0.219572	-0.0664727	-0.078975	-0.200614	-0.268348	16	16	28.4	82.593	0	245.24	263790000	119230000	144560000	435790000	242340000	193450000	178070000	99085000	78985000	201270000	108430000	92834000	131570000	65240000	66332000	120730000	59910000	60822000
P46734;P52564	P46734	Dual specificity mitogen-activated protein kinase kinase 3	MAP2K3	1170	NaN	NaN	NaN	-0.014587	NaN	NaN	3	3	9.5	39.318	0	10.752	17796000	8082500	9713600	0	0	0	0	0	0	31103000	18133000	12970000	0	0	0	0	0	0
P46736	P46736	Lys-63-specific deubiquitinase BRCC36	BRCC3	1171	-0.40337	0.0432045	NaN	NaN	NaN	NaN	3	3	15.2	36.072	0	5.3405	30473000	16460000	14013000	21756000	11154000	10602000	7310500	4489900	2820700	10609000	5770500	4838900	0	0	0	4835400	2838900	1996500
P46776	P46776	60S ribosomal protein L27a	RPL27A	1172	0.0237522	-0.0387027	-0.033348	0.0117819	NaN	0.0292761	8	8	33.1	16.561	0	36.173	697810000	353570000	344240000	690410000	368650000	321760000	282990000	144950000	138040000	295770000	160040000	135730000	41747000	21543000	20204000	35929000	20243000	15686000
P46777	P46777	60S ribosomal protein L5	RPL5	1173	0.00173014	0.0894982	-0.0274985	0.136979	-0.0732718	0.0747794	11	11	41.4	34.362	0	58.2	711310000	364510000	346790000	1207300000	600250000	607030000	193530000	96971000	96555000	286610000	143920000	142690000	192460000	96812000	95644000	285870000	140900000	144970000
P46778	P46778	60S ribosomal protein L21	RPL21	1174	0.0229004	-0.0603522	0.0835197	-0.147825	-0.0942486	-0.109203	5	5	26.2	18.565	0	30.701	425140000	213480000	211660000	395830000	210610000	185220000	137200000	68116000	69086000	222280000	122030000	100240000	96077000	51329000	44748000	134060000	70718000	63337000
P46779	P46779	60S ribosomal protein L28	RPL28	1175	0.121546	-0.161282	0.169027	-0.142608	0.0149266	-0.0207502	9	9	47.4	15.747	0	55.974	1094600000	524200000	570440000	1406600000	757170000	649440000	761220000	371910000	389310000	856800000	487660000	369140000	736040000	378350000	357690000	891550000	455750000	435810000
P46781	P46781	40S ribosomal protein S9	RPS9	1176	0.0614305	0.0147838	0.143263	0.00273846	0.12075	0.0889556	13	13	45.9	22.591	0	323.31	1829600000	920680000	908920000	1364800000	692190000	672590000	741770000	365660000	376110000	1034300000	556950000	477380000	311420000	150620000	160800000	461220000	229050000	232170000
P46782	P46782	40S ribosomal protein S5;40S ribosomal protein S5, N-terminally processed	RPS5	1177	0.417056	-0.454071	0.296428	-0.292988	-0.0213504	-0.0447616	10	10	60.8	22.876	0	323.31	1146000000	501730000	644220000	1276600000	755770000	520800000	644360000	303460000	340900000	713970000	407200000	306760000	348600000	186240000	162360000	434990000	231620000	203370000
P46783;Q9NQ39	P46783	40S ribosomal protein S10	RPS10	1178	0.0490731	0.0568609	-0.294509	-0.0573617	-0.167248	0.171207	4	4	32.7	18.898	0	101.99	125110000	65416000	59692000	141850000	72785000	69067000	75514000	39122000	36391000	79196000	41850000	37346000	68312000	35478000	32834000	25916000	12806000	13110000
P46926;Q8TDQ7	P46926	Glucosamine-6-phosphate isomerase 1	GNPDA1	1179	-0.109608	0.0384361	-0.164577	-0.00416092	-0.0484569	-0.0136401	9	9	43.9	32.668	0	221.51	277460000	134740000	142730000	344610000	220280000	124340000	485870000	53654000	432220000	76854000	39473000	37381000	38250000	19901000	18350000	54751000	26906000	27845000
P46934	P46934	E3 ubiquitin-protein ligase NEDD4	NEDD4	1180	0.57947	-0.327493	NaN	-0.156145	NaN	NaN	5	4	4.3	149.11	0	7.1574	22288000	8270300	14017000	13371000	7282800	6088500	8214700	4992400	3222300	6510000	3421200	3088900	0	0	0	8020300	2376500	5643800
P46940	P46940	Ras GTPase-activating-like protein IQGAP1	IQGAP1	1181	0.00100953	0.0901759	0.13014	0.0440444	-0.0343967	0.000865329	53	48	41.2	189.25	0	323.31	1624000000	854140000	769840000	1294300000	649090000	645220000	702260000	353320000	348940000	632030000	330410000	301620000	532980000	264650000	268330000	587580000	292920000	294660000
P46976	P46976	Glycogenin-1	GYG1	1182	NaN	1.46048	NaN	NaN	NaN	NaN	4	4	11.7	39.383	0	5.0089	36032000	27437000	8594900	54080000	13268000	40812000	13084000	9801300	3282600	0	0	0	0	0	0	0	0	0
P46977	P46977	Dolichyl-diphosphooligosaccharide--protein glycosyltransferase subunit STT3A	STT3A	1183	0.0962619	-0.148801	0.337197	-0.359731	0.0687396	0.136585	16	15	24.8	80.529	0	323.31	1155600000	569330000	586230000	1112000000	597550000	514450000	884800000	397400000	487400000	837960000	485550000	352410000	268380000	134860000	133520000	223850000	112370000	111480000
P47755	P47755	F-actin-capping protein subunit alpha-2	CAPZA2	1184	0.688762	-0.661479	0.259303	0.0103502	0.221815	-0.119432	9	7	48.6	32.949	0	312.78	378510000	175090000	203420000	316680000	183660000	133020000	126190000	64028000	62157000	242310000	131040000	111280000	298850000	136410000	162440000	319690000	162870000	156820000
P47756	P47756	F-actin-capping protein subunit beta	CAPZB	1185	0.256045	-0.122884	0.172487	-0.168334	0.431676	-0.314105	14	14	60.3	31.35	0	162.21	924310000	459000000	465310000	1012100000	545850000	466280000	334580000	160100000	174480000	375160000	211170000	163990000	277890000	121870000	156020000	376180000	215790000	160390000
P47897	P47897	Glutamine--tRNA ligase	QARS	1186	-0.062746	0.187514	0.0663992	-0.0502932	0.0758749	0.010923	32	32	45.7	87.798	0	323.31	877560000	426430000	451130000	802340000	387790000	414550000	469170000	208370000	260800000	399870000	203020000	196850000	142920000	57469000	85447000	170270000	85494000	84776000
P47914	P47914	60S ribosomal protein L29	RPL29	1187	0.250962	-0.413922	0.247684	-0.382043	0.016211	-0.136093	3	3	20.8	17.752	0	33.14	402170000	185410000	216760000	507740000	289760000	217990000	518740000	243810000	274930000	316500000	183450000	133050000	381120000	190780000	190340000	235300000	125290000	110010000
P47974	P47974	Zinc finger protein 36, C3H1 type-like 2	ZFP36L2	1188	NaN	NaN	NaN	NaN	NaN	NaN	2	2	5.1	51.062	0.00030048	3.4042	0	0	0	22166000	13358000	8808800	0	0	0	0	0	0	0	0	0	0	0	0
P47985;P0C7P4	P47985;P0C7P4	Cytochrome b-c1 complex subunit Rieske, mitochondrial;Cytochrome b-c1 complex subunit 11;Putative cytochrome b-c1 complex subunit Rieske-like protein 1	UQCRFS1;UQCRFS1P1	1189	0.132906	-0.496265	0.151989	-0.278076	0.829363	-0.296456	6	6	27	29.668	0	20.485	108850000	39165000	69688000	74137000	47262000	26875000	71203000	27171000	44031000	70413000	40090000	30323000	60453000	23090000	37364000	70206000	39745000	30462000
P48047	P48047	ATP synthase subunit O, mitochondrial	ATP5O	1190	0.0824301	-0.060307	-0.465042	-0.539645	NaN	NaN	7	7	42.7	23.277	0	103.3	347330000	187480000	159850000	383260000	212080000	171180000	124670000	68478000	56188000	139620000	82669000	56950000	18658000	9575500	9082500	9530200	5541800	3988400
P48147	P48147	Prolyl endopeptidase	PREP	1191	0.040121	0.0740944	0.171847	-0.0952347	0.0560286	-0.0999428	30	30	50.7	80.699	0	323.31	508570000	254710000	253860000	649380000	329760000	319620000	327270000	155830000	171440000	304630000	167870000	136760000	228480000	113410000	115060000	234960000	125140000	109820000
P48163	P48163	NADP-dependent malic enzyme	ME1	1192	0.140255	0.234747	0.0635029	0.221197	0.131458	0.208143	11	11	21.7	64.149	0	93.058	127010000	62893000	64118000	201580000	93043000	108540000	73498000	36134000	37364000	120000000	52570000	67433000	34922000	18708000	16214000	53339000	26249000	27090000
P48200	P48200	Iron-responsive element-binding protein 2	IREB2	1193	NaN	-0.164189	NaN	NaN	NaN	NaN	2	2	3.2	105.06	0.00032134	4.2856	0	0	0	13842000	8004900	5837500	0	0	0	0	0	0	0	0	0	0	0	0
P48382	P48382	DNA-binding protein RFX5	RFX5	1194	-0.0881934	0.414136	NaN	NaN	NaN	NaN	3	3	6.3	65.322	0.00030647	3.6093	8293200	4738100	3555100	22194000	9647400	12546000	0	0	0	0	0	0	8631700	2494200	6137500	3616200	2174600	1441700
P48426	P48426	Phosphatidylinositol 5-phosphate 4-kinase type-2 alpha	PIP4K2A	1195	-0.570357	0.368824	NaN	NaN	NaN	NaN	4	3	12.3	46.224	0	8.9987	33704000	17300000	16404000	25975000	11673000	14302000	0	0	0	10209000	5020400	5188700	10772000	4689100	6083100	7977300	4354400	3622900
P48444	P48444	Coatomer subunit delta	ARCN1	1196	-0.194443	0.267955	-0.163074	0.0521377	-0.160073	-0.0214675	21	21	47.6	57.21	0	115.25	959450000	522460000	436990000	1110100000	531520000	578540000	517190000	274460000	242730000	717990000	371200000	346790000	591990000	320440000	271550000	670600000	346030000	324570000
P48449	P48449	Lanosterol synthase	LSS	1197	-0.169956	0.0413831	-0.110075	-0.0515338	-0.139569	-0.0777717	22	22	32.4	83.308	0	288.23	1035700000	558970000	476750000	1019800000	521050000	498790000	476400000	254440000	221970000	668530000	364770000	303760000	299490000	154170000	145320000	395190000	212230000	182960000
P48506	P48506	Glutamate--cysteine ligase catalytic subunit	GCLC	1198	1.03858	-1.14041	0.985865	-1.13464	0.904272	-0.861815	13	13	28.7	72.765	0	323.31	194430000	71145000	123280000	279240000	192990000	86249000	125880000	44629000	81254000	133020000	94420000	38599000	57505000	19983000	37521000	77304000	52021000	25284000
P48507	P48507	Glutamate--cysteine ligase regulatory subunit	GCLM	1199	NaN	-2.21183	NaN	NaN	NaN	NaN	1	1	5.1	30.727	0	8.1532	10174000	3532600	6641800	12361000	9731900	2628700	5142900	1991800	3151100	6330700	4667700	1663000	0	0	0	0	0	0
P48509	P48509	CD151 antigen	CD151	1200	-0.008392	-0.0912024	0.066537	-0.147074	NaN	0.03492	2	2	7.5	28.295	0	4.9754	113890000	58820000	55071000	120080000	62639000	57445000	82554000	41265000	41289000	56813000	31929000	24885000	27912000	14150000	13761000	51077000	25388000	25688000
P48553	P48553	Trafficking protein particle complex subunit 10	TRAPPC10	1201	NaN	NaN	NaN	-0.119197	NaN	NaN	2	2	2.1	142.19	0	6.4546	9944800	4686400	5258400	8521000	4491800	4029300	8576900	3988600	4588200	15796000	8301100	7494900	0	0	0	3450000	1276700	2173300
P48556	P48556	26S proteasome non-ATPase regulatory subunit 8	PSMD8	1202	-0.233702	0.291839	-0.279792	0.0897694	-1.50861	NaN	6	6	18.9	39.611	0	47.044	111060000	59647000	51416000	77403000	39459000	37943000	101210000	78640000	22569000	110450000	81646000	28804000	53172000	45357000	7815000	11346000	6444100	4901700
P48634	P48634	Protein PRRC2A	PRRC2A	1203	-0.694134	0.518837	-0.47315	0.624522	-0.495939	0.0270125	3	3	2	228.86	0	22.318	1001600000	639440000	362180000	1551600000	669660000	881920000	225180000	152320000	72861000	478390000	207900000	270490000	68627000	41381000	27246000	116890000	62344000	54543000
P48637	P48637	Glutathione synthetase	GSS	1204	-0.150545	-0.0664576	-0.160992	-0.133559	-0.474633	NaN	8	8	22.4	52.384	0	42.403	161890000	79253000	82642000	161660000	69889000	91773000	84004000	48549000	35455000	42488000	25141000	17347000	38582000	23255000	15327000	11093000	7520600	3572700
P48643	P48643	T-complex protein 1 subunit epsilon	CCT5	1205	-0.252466	0.0945064	-0.0604875	-0.0163953	-0.0401557	-0.0207648	29	29	61.7	59.67	0	323.31	1628600000	895020000	733620000	1974500000	951030000	1023500000	531440000	282300000	249140000	656310000	346210000	310100000	235460000	122530000	112940000	292740000	150730000	142010000
P48651	P48651	Phosphatidylserine synthase 1	PTDSS1	1206	0.0846086	-0.23989	-0.217826	0.286999	-0.0697396	-0.482997	5	5	13.3	55.527	0	10.605	41086000	21508000	19578000	49212000	28492000	20720000	18797000	9682300	9115100	41552000	23607000	17945000	16279000	7919700	8358800	13864000	8329700	5533900
P48729;Q8N752	P48729	Casein kinase I isoform alpha	CSNK1A1	1207	-0.292369	0.170566	-0.0621886	0.142479	-0.0774367	-0.0831259	12	12	42.7	38.914	0	200.12	299350000	157920000	141430000	292210000	131890000	160320000	144940000	91011000	53932000	163880000	82536000	81349000	66843000	35276000	31566000	100020000	54666000	45357000
P48730;P49674	P48730;P49674	Casein kinase I isoform delta;Casein kinase I isoform epsilon	CSNK1D;CSNK1E	1208	0.162339	NaN	NaN	NaN	NaN	-0.50787	4	4	12.3	47.33	0	8.1704	21449000	11725000	9723700	7939000	3747300	4191700	2676700	1800200	876500	0	0	0	0	0	0	15430000	8928200	6501400
P48735	P48735	Isocitrate dehydrogenase [NADP], mitochondrial	IDH2	1209	-0.0932786	0.0831112	-0.0681657	0.0833836	0.0129261	0.0298416	25	24	49.3	50.909	0	323.31	2651400000	1400100000	1251300000	2871100000	1417700000	1453400000	1283000000	666240000	616730000	1847200000	940810000	906420000	1216600000	619570000	597070000	1640400000	845080000	795290000
P48739	P48739	Phosphatidylinositol transfer protein beta isoform	PITPNB	1210	0.0593554	0.6072	0.239276	0.262674	NaN	0.233029	7	7	37.6	31.54	0	20.192	68328000	37251000	31077000	74122000	32582000	41540000	21513000	10490000	11023000	46681000	23733000	22948000	3294000	1812500	1481500	26463000	12946000	13517000
P49005	P49005	DNA polymerase delta subunit 2	POLD2	1211	0.765365	-0.512658	NaN	NaN	NaN	NaN	4	4	13	51.289	0	6.3075	13945000	5709000	8236400	13515000	8576500	4938400	4451100	1689500	2761600	5491300	2537100	2954200	0	0	0	6224000	2143900	4080200
P49006	P49006	MARCKS-related protein	MARCKSL1	1212	-0.322271	0.0253123	NaN	NaN	NaN	NaN	2	2	14.4	19.529	0	6.5913	21698000	12233000	9464300	29271000	14349000	14922000	9899500	5287600	4612000	7337600	3764900	3572700	5354100	2860300	2493700	7235000	3842500	3392500
P49023	P49023	Paxillin	PXN	1213	-0.100267	0.278698	NaN	0.157303	-1.39449	0.0368901	8	8	22.7	64.505	0	82.588	103630000	54334000	49301000	142640000	67068000	75575000	13737000	7565300	6171400	35841000	16886000	18955000	20125000	11465000	8659400	20448000	11109000	9339000
P49069	P49069	Calcium signal-modulating cyclophilin ligand	CAMLG	1214	NaN	NaN	NaN	NaN	NaN	NaN	2	2	9.8	32.952	0	40.561	15763000	5267600	10495000	10454000	6153400	4300300	0	0	0	10850000	6749400	4101000	0	0	0	0	0	0
P49137	P49137	MAP kinase-activated protein kinase 2	MAPKAPK2	1215	0.309991	-0.467873	0.180275	-0.557348	-0.0551865	NaN	4	4	10.8	45.567	0	23.325	24440000	10200000	14240000	32010000	17897000	14113000	23183000	10573000	12611000	27897000	18602000	9295200	13988000	7307000	6681000	9322600	4812000	4510600
P49189	P49189	4-trimethylaminobutyraldehyde dehydrogenase	ALDH9A1	1216	0.19333	-0.178649	-0.0395179	-0.162929	0.0822938	0.0231843	11	11	27.1	53.801	0	74.114	195250000	94918000	100330000	333590000	179190000	154410000	49628000	25966000	23662000	120070000	69143000	50930000	52952000	27221000	25731000	89875000	47386000	42490000
P49207	P49207	60S ribosomal protein L34	RPL34	1217	0.171847	-0.205464	0.0455827	0.130272	0.0953169	NaN	4	4	28.2	13.293	0	15.568	263560000	128170000	135390000	385390000	211070000	174320000	183670000	93155000	90520000	162570000	82976000	79593000	67185000	33786000	33399000	78250000	40848000	37401000
P49247	P49247	Ribose-5-phosphate isomerase	RPIA	1218	NaN	-0.423197	NaN	NaN	NaN	NaN	3	3	13.8	33.269	0.0032976	2.4328	10750000	1734700	9015500	10416000	5929900	4486200	0	0	0	0	0	0	0	0	0	0	0	0
P49257	P49257	Protein ERGIC-53	LMAN1	1219	0.0951818	-0.246772	NaN	-0.624911	NaN	NaN	3	3	12.7	57.548	0	37.562	20974000	8973300	12001000	29505000	16795000	12710000	0	0	0	26052000	16433000	9619400	0	0	0	10630000	6237700	4392500
P49281	P49281	Natural resistance-associated macrophage protein 2	SLC11A2	1220	0.400866	NaN	NaN	NaN	NaN	NaN	2	2	7.6	62.265	0.00031133	3.8168	26207000	13097000	13110000	6004700	3006200	2998500	0	0	0	0	0	0	0	0	0	0	0	0
P49321	P49321	Nuclear autoantigenic sperm protein	NASP	1221	0.550014	-0.133891	0.25544	-0.398798	NaN	NaN	8	8	13.2	85.237	0	111.3	95836000	39565000	56272000	55092000	30076000	25015000	53071000	25069000	28002000	34508000	19881000	14627000	6300900	3357700	2943200	0	0	0
P49327	P49327	Fatty acid synthase;[Acyl-carrier-protein] S-acetyltransferase;[Acyl-carrier-protein] S-malonyltransferase;3-oxoacyl-[acyl-carrier-protein] synthase;3-oxoacyl-[acyl-carrier-protein] reductase;3-hydroxyacyl-[acyl-carrier-protein] dehydratase;Enoyl-[acyl-carrier-protein] reductase;Oleoyl-[acyl-carrier-protein] hydrolase	FASN	1222	0.119024	-0.313441	0.0236102	-0.244719	0.0882773	-0.187477	105	105	58.8	273.42	0	323.31	8882900000	4329300000	4553700000	9041100000	5100900000	3940200000	5947600000	2969000000	2978700000	6056900000	3414100000	2642800000	4495100000	2221500000	2273600000	5167500000	2817100000	2350300000
P49366	P49366	Deoxyhypusine synthase	DHPS	1223	NaN	NaN	NaN	NaN	NaN	NaN	1	1	3.5	40.97	0	12.31	0	0	0	0	0	0	0	0	0	0	0	0	0	0	0	0	0	0
P49368	P49368	T-complex protein 1 subunit gamma	CCT3	1224	-0.133321	0.0561673	-0.113302	0.0206267	-0.0311056	0.0201999	28	28	57.2	60.533	0	323.31	1799100000	844990000	954160000	1998800000	965780000	1033100000	930090000	524520000	405570000	974500000	521680000	452820000	732650000	379230000	353420000	911540000	485480000	426050000
P49406	P49406	39S ribosomal protein L19, mitochondrial	MRPL19	1225	NaN	NaN	NaN	NaN	NaN	NaN	4	4	13.7	33.535	0	5.5301	19409000	12717000	6692700	2692800	1247800	1444900	8852100	4926600	3925500	26910000	19014000	7896000	0	0	0	0	0	0
P49407;P32121	P49407	Beta-arrestin-1	ARRB1	1226	-0.517255	0.124196	NaN	NaN	NaN	NaN	3	3	8.6	47.065	0	17.198	30938000	18666000	12272000	44642000	20936000	23707000	0	0	0	8007400	4492100	3515400	0	0	0	0	0	0
P49411	P49411	Elongation factor Tu, mitochondrial	TUFM	1227	0.0380147	-0.11973	-0.0801947	-0.0175339	-0.0346775	-0.0322854	26	26	72.6	49.541	0	299.61	3335200000	1662200000	1673000000	3849400000	2024800000	1824600000	2198600000	1137800000	1060900000	2188900000	1151100000	1037800000	961810000	488630000	473180000	1437200000	755770000	681440000
P49419	P49419	Alpha-aminoadipic semialdehyde dehydrogenase	ALDH7A1	1228	0.345396	-0.154345	-0.389017	-0.00261366	-0.191837	-0.181395	14	14	35.4	58.486	0	111.46	252050000	142570000	109480000	429120000	236520000	192600000	133970000	77485000	56481000	193750000	96459000	97296000	100470000	60035000	40436000	58306000	26853000	31454000
P49447	P49447	Cytochrome b561	CYB561	1229	0.0935602	0.300065	NaN	NaN	NaN	NaN	2	2	10.4	27.559	0	15.06	48615000	23998000	24616000	42985000	18737000	24248000	0	0	0	12622000	4916400	7706000	0	0	0	0	0	0
P49458	P49458	Signal recognition particle 9 kDa protein	SRP9	1230	NaN	NaN	NaN	NaN	NaN	NaN	1	1	8.1	10.112	0	25.577	0	0	0	0	0	0	40023000	17298000	22725000	0	0	0	15441000	6766200	8674800	0	0	0
P49459	P49459	Ubiquitin-conjugating enzyme E2 A	UBE2A	1231	0.0103502	NaN	NaN	NaN	NaN	NaN	1	1	11.2	17.315	0.0027624	2.4704	28272000	12714000	15557000	10382000	4842500	5539500	0	0	0	8565600	5123400	3442100	0	0	0	0	0	0
P49585;Q9Y5K3	P49585	Choline-phosphate cytidylyltransferase A	PCYT1A	1232	0.685716	-0.749378	0.459537	-0.39015	0.425782	-0.30718	15	15	49.3	41.731	0	147.53	370760000	141100000	229660000	525630000	322990000	202630000	228460000	105250000	123210000	187640000	105720000	81920000	93630000	37578000	56052000	132950000	70057000	62896000
P49588	P49588	Alanine--tRNA ligase, cytoplasmic	AARS	1233	0.156267	-0.295429	-0.0214236	-0.119228	-0.00910324	-0.12202	43	43	58.2	106.81	0	323.31	3773700000	1822400000	1951300000	3877300000	2158500000	1718900000	2417000000	1248200000	1168800000	2138700000	1171400000	967270000	1323600000	682780000	640780000	1662500000	889640000	772820000
P49589	P49589	Cysteine--tRNA ligase, cytoplasmic	CARS	1234	0.826355	-0.895502	0.325617	-0.510971	0.593975	-0.400301	20	20	31	85.472	0	167.64	468150000	165570000	302580000	452440000	283690000	168750000	138560000	58765000	79792000	219600000	129960000	89638000	58090000	23112000	34977000	164190000	99758000	64437000
P49590	P49590	Probable histidine--tRNA ligase, mitochondrial	HARS2	1235	-0.178829	0.412944	0.235114	-0.133955	NaN	NaN	9	9	28.3	56.888	0	15.984	51108000	24986000	26123000	16154000	6471500	9682900	27861000	12938000	14924000	46432000	25074000	21359000	0	0	0	10941000	5367300	5573300
P49591	P49591	Serine--tRNA ligase, cytoplasmic	SARS	1236	-0.132973	-0.110604	-0.111539	-0.101072	-0.0646157	-0.0313858	21	21	44.2	58.777	0	241.73	524290000	245630000	278660000	663220000	287940000	375280000	338730000	131040000	207690000	199550000	110460000	89089000	108890000	58533000	50359000	118160000	62997000	55164000
P49711;Q8NI51	P49711	Transcriptional repressor CTCF	CTCF	1237	0.0953169	-0.174117	0.237931	NaN	-0.0862317	-0.0673794	5	5	8.1	82.785	0	36.593	188100000	114550000	73547000	65975000	37654000	28321000	24470000	11242000	13227000	11807000	6624900	5181700	14997000	7750200	7246700	22599000	12422000	10177000
P49720	P49720	Proteasome subunit beta type-3	PSMB3	1238	0.134747	-0.0372659	-0.0438095	-0.0188927	0.192321	-0.0162931	10	10	51.2	22.949	0	323.31	442710000	224600000	218110000	473810000	259970000	213840000	330100000	185100000	145000000	232370000	126320000	106040000	112960000	58621000	54343000	278810000	147330000	131480000
P49721	P49721	Proteasome subunit beta type-2	PSMB2	1239	-0.0255588	-0.00511617	0.0506061	-0.0856345	-0.197335	-0.169355	7	7	45.3	22.836	0	167.74	325520000	170080000	155440000	438200000	218680000	219520000	365190000	186070000	179120000	220540000	118990000	101540000	154100000	88484000	65620000	107140000	55675000	51461000
P49736	P49736	DNA replication licensing factor MCM2	MCM2	1240	-0.200913	0.213876	-0.182197	0.0928839	0.0980152	0.172231	12	12	14.3	101.89	0	24.723	95763000	55762000	40001000	110550000	50592000	59958000	85924000	43620000	42304000	25792000	12652000	13140000	32380000	17527000	14854000	8373700	3770800	4602900
P49748	P49748	Very long-chain specific acyl-CoA dehydrogenase, mitochondrial	ACADVL	1241	-0.165596	0.122739	-0.0823773	0.0513026	-0.17132	-0.0547369	23	23	37.4	70.389	0	155.36	727120000	394850000	332270000	765690000	367270000	398420000	313270000	169740000	143530000	404210000	211640000	192560000	142980000	68182000	74801000	205030000	111700000	93329000
P49750	P49750	YLP motif-containing protein 1	YLPM1	1242	NaN	NaN	NaN	NaN	NaN	NaN	2	2	1.3	241.64	0.0022222	2.5085	6120200	1979000	4141200	0	0	0	3937400	1633300	2304100	0	0	0	0	0	0	7477800	3850800	3627100
P49753;Q86TX2	P49753;Q86TX2	Acyl-coenzyme A thioesterase 2, mitochondrial;Acyl-coenzyme A thioesterase 1	ACOT2;ACOT1	1243	-0.176821	-0.084854	0.195474	-0.36924	-0.485378	-0.443575	6	6	24.2	53.218	0	63.875	46444000	27516000	18928000	70868000	41783000	29084000	75124000	35622000	39502000	34652000	21138000	13514000	18989000	10246000	8742800	16922000	10631000	6290500
P49754	P49754	Vacuolar protein sorting-associated protein 41 homolog	VPS41	1244	-0.130413	0.266157	NaN	0.949348	NaN	NaN	4	4	5.6	98.565	0	16.486	20110000	8995700	11114000	11147000	5330100	5816900	7682900	4327000	3355900	20974000	8066100	12908000	0	0	0	3702600	1843200	1859400
P49755	P49755	Transmembrane emp24 domain-containing protein 10	TMED10	1245	0.0309717	-0.153671	0.119688	-0.124314	0.0538064	0.013498	8	8	43.8	24.976	0	114.67	657490000	329950000	327540000	995400000	530490000	464910000	427320000	210130000	217190000	486000000	257270000	228730000	328340000	161060000	167280000	511260000	261200000	250060000
P49756	P49756	RNA-binding protein 25	RBM25	1246	0.213627	-0.209111	-0.35487	0.0186342	NaN	-0.326787	6	6	10.2	100.18	0	11.466	56959000	33716000	23243000	87833000	41246000	46587000	20857000	13343000	7514000	27331000	13411000	13920000	0	0	0	16439000	9374500	7064800
P49757	P49757	Protein numb homolog	NUMB	1247	0.38084	NaN	NaN	NaN	NaN	NaN	3	3	4.8	70.803	0.00032744	4.6132	25086000	9531700	15554000	17446000	8161600	9284100	11885000	4400500	7484000	14243000	5610700	8632600	4067600	1308200	2759400	0	0	0
P49761	P49761	Dual specificity protein kinase CLK3	CLK3	1248	NaN	-0.300129	NaN	NaN	NaN	NaN	2	2	5	73.514	0	39.446	22183000	9812800	12370000	27383000	13772000	13612000	15842000	7985300	7856700	0	0	0	0	0	0	0	0	0
P49773	P49773	Histidine triad nucleotide-binding protein 1	HINT1	1249	0.125651	0.0765591	NaN	0.00475299	NaN	NaN	4	4	55.6	13.802	0	140.62	60343000	26233000	34111000	151530000	76223000	75310000	29425000	15640000	13785000	47473000	26221000	21252000	27519000	18108000	9410600	21343000	11911000	9432700
P49790	P49790	Nuclear pore complex protein Nup153	NUP153	1250	0.479748	-0.372038	NaN	NaN	NaN	-0.308895	5	5	4.8	153.94	0	7.9567	64728000	27609000	37119000	48568000	29666000	18901000	12486000	5797600	6687900	5914600	4143900	1770700	19962000	8875100	11087000	50024000	31133000	18891000
P49792;A6NKT7;Q7Z3J3;P0DJD0;P0DJD1;Q99666;O14715	P49792;A6NKT7;Q7Z3J3	E3 SUMO-protein ligase RanBP2;RanBP2-like and GRIP domain-containing protein 3;RanBP2-like and GRIP domain-containing protein 4	RANBP2;RGPD3;RGPD4	1251	0.386038	-0.671853	NaN	-0.219522	NaN	NaN	11	11	4.5	358.2	0	74.859	89580000	37947000	51633000	54721000	33083000	21638000	30261000	19089000	11172000	19599000	10003000	9595100	4249000	2207900	2041000	5729300	3187800	2541500
P49815	P49815	Tuberin	TSC2	1252	-0.357955	NaN	NaN	NaN	NaN	NaN	2	2	1.2	200.61	0.0075896	2.0515	7127100	4010200	3116900	3677000	1958000	1719000	3407100	1887900	1519200	0	0	0	0	0	0	0	0	0
P49821	P49821	NADH dehydrogenase [ubiquinone] flavoprotein 1, mitochondrial	NDUFV1	1253	-0.00157338	0.0160683	-0.140571	0.0223323	0.196985	0.118493	13	13	39.9	50.817	0	46.527	156190000	81704000	74481000	292710000	128890000	163810000	51604000	25651000	25953000	42958000	21587000	21371000	31209000	15347000	15862000	70650000	36127000	34523000
P49841	P49841	Glycogen synthase kinase-3 beta	GSK3B	1254	-0.31242	-0.202306	0.408386	NaN	NaN	NaN	4	3	11.7	46.744	0	39.386	53574000	28954000	24620000	52873000	26937000	25936000	20852000	11792000	9060400	0	0	0	0	0	0	4294100	2132100	2162000
P49848	P49848	Transcription initiation factor TFIID subunit 6	TAF6	1255	NaN	NaN	NaN	NaN	NaN	NaN	2	2	3.5	72.668	0.006361	2.1685	0	0	0	9410600	5077300	4333200	0	0	0	5599200	3150900	2448300	0	0	0	0	0	0
P49902	P49902	Cytosolic purine 5-nucleotidase	NT5C2	1256	0.261832	-0.142306	0.410015	-0.258425	0.0226164	0.102322	16	16	30.3	64.969	0	227.36	374980000	172070000	202910000	472930000	250750000	222180000	306650000	134910000	171740000	231840000	129870000	101970000	105630000	51571000	54061000	90644000	49796000	40848000
P49903	P49903	Selenide, water dikinase 1	SEPHS1	1257	0.013498	0.274769	0.0306892	0.175045	0.064469	-0.0782743	7	7	24	42.91	0	45.976	65822000	36400000	29422000	48421000	22608000	25813000	76144000	38468000	37676000	54713000	28283000	26431000	25532000	13504000	12028000	30372000	16714000	13658000
P49914	P49914	5-formyltetrahydrofolate cyclo-ligase	MTHFS	1258	0.0518593	NaN	NaN	NaN	NaN	NaN	2	2	9.4	23.255	0.00029214	3.0907	16170000	8064000	8105900	11394000	5873900	5519800	0	0	0	0	0	0	7727100	3932000	3795100	2186700	1096100	1090600
P49915	P49915	GMP synthase [glutamine-hydrolyzing]	GMPS	1259	0.510253	-0.47682	0.264476	-0.284704	0.109829	-0.165904	23	23	47.9	76.715	0	250.7	481350000	219770000	261580000	550620000	328760000	221860000	245860000	121070000	124790000	186960000	110740000	76219000	76666000	35779000	40887000	76354000	41876000	34479000
P49916	P49916	DNA ligase 3	LIG3	1260	-0.224031	0.355355	-0.082301	0.0425042	0.0942361	-0.016191	3	3	3.9	112.91	0	15.807	78011000	40978000	37032000	86110000	38556000	47553000	50125000	25228000	24897000	73353000	37943000	35410000	28533000	14839000	13695000	68652000	29302000	39350000
P49959	P49959	Double-strand break repair protein MRE11A	MRE11A	1261	0.0214797	0.0965318	-0.0284693	0.168129	-0.326842	0.0213375	5	5	10.6	80.592	0	64.644	37692000	21255000	16437000	71723000	36590000	35133000	52098000	29913000	22186000	28828000	15326000	13503000	12008000	7701100	4307100	17029000	9549800	7478900
P50135	P50135	Histamine N-methyltransferase	HNMT	1262	NaN	NaN	NaN	NaN	NaN	NaN	1	1	5.8	33.295	0.0063627	2.1703	9534200	5765500	3768700	8894800	4150500	4744300	0	0	0	0	0	0	0	0	0	0	0	0
P50148	P50148	Guanine nucleotide-binding protein G(q) subunit alpha	GNAQ	1263	-0.268851	0.0588013	0.308361	NaN	NaN	NaN	5	2	20.9	42.142	0	56.481	38749000	21761000	16988000	102080000	45168000	56914000	41433000	19282000	22151000	0	0	0	0	0	0	0	0	0
P50213	P50213	Isocitrate dehydrogenase [NAD] subunit alpha, mitochondrial	IDH3A	1264	-0.27289	0.234133	-0.180512	0.0508847	-0.11962	-0.20395	13	13	41.5	39.591	0	249.46	475720000	260900000	214820000	663220000	307330000	355880000	165390000	90021000	75372000	170800000	89181000	81622000	42692000	21133000	21559000	35824000	21478000	14345000
P50336	P50336	Protoporphyrinogen oxidase	PPOX	1265	-0.571043	0.0963968	-0.318326	-0.751951	NaN	NaN	2	2	5.9	50.765	0	10.677	21194000	11363000	9830900	20278000	9461300	10817000	23040000	11866000	11174000	23081000	14208000	8872300	0	0	0	0	0	0
P50395	P50395	Rab GDP dissociation inhibitor beta	GDI2	1266	-0.0890832	0.0754641	-0.0318724	0.0753272	-0.033038	0.0779266	32	23	78.2	50.663	0	323.31	3970300000	2083800000	1886400000	4007000000	1983100000	2023900000	2513000000	1301800000	1211200000	2363200000	1234800000	1128400000	1172300000	612600000	559670000	1197700000	589710000	607990000
P50402	P50402	Emerin	EMD	1267	0.547845	-0.385243	NaN	NaN	NaN	NaN	4	4	18.9	28.994	0	10.172	53864000	24255000	29608000	72931000	43768000	29163000	17577000	11602000	5974400	22034000	12405000	9629500	20015000	9447500	10567000	0	0	0
P50416	P50416	Carnitine O-palmitoyltransferase 1, liver isoform	CPT1A	1268	0.0539454	-0.072422	0.197362	-0.175957	0.0329472	-0.194575	26	26	38.9	88.367	0	323.31	801410000	413580000	387830000	981940000	441220000	540720000	300160000	147040000	153120000	525450000	283550000	241900000	127480000	51183000	76294000	158590000	85367000	73218000
P50443	P50443	Sulfate transporter	SLC26A2	1269	0.132379	0.214747	0.436268	-0.229687	NaN	NaN	6	6	10.8	81.661	0	69.265	21808000	10932000	10877000	30823000	14655000	16167000	35804000	15504000	20299000	22169000	12725000	9443900	3100200	1097300	2002900	0	0	0
P50452;P50453;O75830	P50452;P50453	Serpin B8;Serpin B9	SERPINB8;SERPINB9	1270	NaN	NaN	NaN	NaN	NaN	NaN	1	1	8	42.766	0.0027693	2.4825	0	0	0	0	0	0	8175700	2439200	5736600	0	0	0	0	0	0	0	0	0
P50454	P50454	Serpin H1	SERPINH1	1271	-0.0334514	-0.0980885	0.016639	-0.0897892	-0.0602919	-0.172864	16	16	53.1	46.44	0	323.31	786730000	388670000	398060000	902400000	471790000	430610000	332040000	167390000	164650000	374310000	198990000	175320000	324520000	165750000	158770000	292410000	152070000	140340000
P50502;Q8IZP2;Q8NFI4	P50502;Q8IZP2	Hsc70-interacting protein;Putative protein FAM10A4	ST13;ST13P4	1272	0.139993	0.0773797	NaN	-0.133306	NaN	0.0829751	5	5	15.2	41.331	0	54.543	67353000	35666000	31687000	116230000	59611000	56624000	30616000	14930000	15686000	70426000	40726000	29699000	13128000	6576200	6552000	40903000	20075000	20829000
P50548	P50548	ETS domain-containing transcription factor ERF	ERF	1273	NaN	NaN	NaN	NaN	NaN	NaN	2	2	5.7	58.702	0	6.0007	10838000	4810100	6027700	5350100	3085000	2265000	0	0	0	0	0	0	0	0	0	0	0	0
P50552	P50552	Vasodilator-stimulated phosphoprotein	VASP	1274	0.447526	-0.578392	-0.0142227	-0.19314	0.0581087	-0.145781	12	12	33.7	39.829	0	110.84	299300000	132250000	167050000	365660000	220890000	144780000	222360000	113630000	108730000	176000000	99020000	76979000	134170000	70109000	64061000	119580000	66782000	52793000
P50570;Q05193;Q9UQ16	P50570	Dynamin-2	DNM2	1275	1.01721	-1.0432	0.607958	-0.677656	0.158208	-0.177914	25	25	28.4	98.063	0	251.81	531270000	185580000	345690000	481890000	321460000	160430000	343390000	127430000	215970000	276760000	177590000	99172000	101640000	48658000	52984000	104430000	57427000	47006000
P50579	P50579	Methionine aminopeptidase 2	METAP2	1276	-0.774157	0.580917	-0.323733	0.106482	NaN	-0.0275867	6	6	16.1	52.891	0	61.96	147530000	93467000	54062000	101420000	42636000	58786000	40298000	22617000	17680000	26150000	12543000	13607000	0	0	0	14662000	7640900	7020800
P50583	P50583	Bis(5-nucleosyl)-tetraphosphatase [asymmetrical]	NUDT2	1277	-0.0464442	-0.0271456	-0.199885	-0.0917558	-0.191673	NaN	4	4	38.1	16.829	0	127.34	45189000	24562000	20627000	84896000	41939000	42957000	60550000	32430000	28120000	40658000	21860000	18798000	34920000	19455000	15465000	18220000	6696100	11524000
P50613	P50613	Cyclin-dependent kinase 7	CDK7	1278	0.749663	NaN	NaN	NaN	NaN	NaN	3	3	11.8	39.038	0	35.426	19173000	7802200	11371000	8403900	4842100	3561800	6590400	3445700	3144700	0	0	0	0	0	0	0	0	0
P50750	P50750	Cyclin-dependent kinase 9	CDK9	1279	1.04397	-1.17062	0.465818	NaN	0.203765	-0.733891	5	5	20.4	42.777	0	31.781	25620000	11189000	14431000	38863000	28531000	10333000	27835000	11603000	16233000	6295900	4455400	1840500	12783000	6280700	6502500	15268000	9483500	5784700
P50851;Q8NFP9	P50851	Lipopolysaccharide-responsive and beige-like anchor protein	LRBA	1280	0.380951	-0.228571	0.274769	0.492212	0.464355	NaN	13	13	5.7	319.1	0	23.931	86303000	40088000	46215000	106860000	57061000	49799000	38709000	16924000	21785000	25597000	11827000	13770000	14246000	7385500	6860800	0	0	0
P50895	P50895	Basal cell adhesion molecule	BCAM	1281	0.109829	-0.721302	NaN	-0.516615	NaN	-0.290515	5	5	10.2	67.404	0	12.048	35864000	18575000	17289000	28058000	16534000	11525000	16133000	8117400	8015600	25757000	16074000	9683000	14124000	7392400	6731700	27809000	15895000	11914000
P50897	P50897	Palmitoyl-protein thioesterase 1	PPT1	1282	-0.203635	0.432746	NaN	NaN	NaN	NaN	3	3	14.4	34.193	0	5.4954	19360000	9368600	9991800	9980100	4465600	5514500	0	0	0	0	0	0	0	0	0	0	0	0
P50914	P50914	60S ribosomal protein L14	RPL14	1283	0.381283	-0.34817	0.0497701	-0.0235044	-0.00993102	-0.024766	3	3	16.3	23.432	0	16.991	236620000	111810000	124810000	205060000	113650000	91414000	78628000	38026000	40602000	107900000	56359000	51543000	76882000	38728000	38154000	142330000	74764000	67565000
P50990	P50990	T-complex protein 1 subunit theta	CCT8	1284	0.125916	-0.0268076	0.125254	-0.0971623	0.0174944	0.0398403	32	32	61.1	59.62	0	289.7	2115100000	1073300000	1041800000	2260500000	1184200000	1076300000	1099500000	547210000	552330000	976200000	523080000	453120000	788120000	391710000	396410000	685160000	348140000	337020000
P50991	P50991	T-complex protein 1 subunit delta	CCT4	1285	-0.219421	0.238175	-0.0966378	0.0698396	-0.0560412	0.00518438	22	22	53.1	57.924	0	300.72	929130000	528440000	400690000	975480000	460790000	514690000	523050000	269880000	253170000	1033400000	645060000	388340000	447480000	226660000	220810000	297490000	154420000	143080000
P50995;P27216	P50995	Annexin A11	ANXA11	1286	0.672742	-0.72621	0.19333	-0.279231	-0.646903	0.0291349	11	11	27.7	54.389	0	60.468	204780000	80732000	124040000	406870000	239980000	166890000	74788000	46844000	27944000	191020000	105400000	85627000	29865000	18745000	11120000	66727000	33354000	33374000
P51003;Q9NRJ5;Q9BWT3	P51003	Poly(A) polymerase alpha	PAPOLA	1287	0.0949116	0.419539	NaN	NaN	NaN	NaN	7	7	11.5	82.842	0	14.12	22898000	12132000	10766000	25300000	10182000	15118000	16736000	5493200	11243000	13458000	8805600	4652400	0	0	0	8809900	6174400	2635600
P51114	P51114	Fragile X mental retardation syndrome-related protein 1	FXR1	1288	1.20727	-1.16692	0.70044	-0.704089	0.508632	-0.854596	10	8	21.4	69.72	0	280.72	329340000	125180000	204160000	331860000	233790000	98069000	80774000	31545000	49229000	98773000	59194000	39579000	40036000	15749000	24287000	82839000	50231000	32608000
P51116	P51116	Fragile X mental retardation syndrome-related protein 2	FXR2	1289	NaN	NaN	NaN	-0.285284	NaN	NaN	4	4	13.5	74.222	0	8.1237	0	0	0	0	0	0	0	0	0	25723000	15363000	10360000	14332000	5701900	8630100	20012000	10388000	9624600
P51148	P51148	Ras-related protein Rab-5C	RAB5C	1290	0.680054	-0.840138	0.0947765	-0.210713	0.00705191	-0.122381	7	4	41.2	23.482	0	67.871	485090000	190230000	294860000	647930000	415990000	231940000	236320000	116650000	119670000	290900000	164190000	126710000	114590000	57907000	56687000	131800000	75126000	56678000
P51149	P51149	Ras-related protein Rab-7a	RAB7A	1291	-0.0993708	0.132643	-0.0304424	-0.0302804	0.0177795	0.0749164	13	13	80.2	23.489	0	323.31	932390000	495080000	437320000	1122700000	555020000	567640000	571110000	294390000	276720000	575380000	299200000	276190000	302940000	153560000	149380000	330350000	172410000	157940000
P51151;Q9NP90	P51151	Ras-related protein Rab-9A	RAB9A	1292	-0.113801	0.137504	-0.394828	NaN	-0.161605	-0.0641179	3	3	20.4	22.837	0	38.124	49249000	26754000	22496000	55800000	29082000	26719000	18334000	8972100	9362000	12903000	7275800	5627100	12068000	5166500	6901300	18666000	10120000	8545900
P51153	P51153	Ras-related protein Rab-13	RAB13	1293	0.431142	-0.306841	NaN	-0.118978	0.0182068	-0.0475024	4	3	29.1	22.774	0	8.4238	46733000	21315000	25418000	219260000	111100000	108150000	9046000	4763200	4282800	29000000	15212000	13788000	24964000	13071000	11893000	32665000	18025000	14640000
P51159	P51159	Ras-related protein Rab-27A	RAB27A	1294	NaN	NaN	NaN	NaN	NaN	NaN	1	1	9.5	24.868	0.0022253	2.5229	9102600	2774700	6327900	8475900	4604300	3871600	5203400	2361100	2842300	6113600	3027500	3086000	0	0	0	0	0	0
P51398	P51398	28S ribosomal protein S29, mitochondrial	DAP3	1295	-0.810384	0.0839282	0.0878702	-0.112412	NaN	NaN	7	7	27.9	45.566	0	27.952	15445000	8743800	6701200	32405000	15614000	16791000	27067000	12358000	14709000	29458000	15611000	13847000	0	0	0	11796000	7287600	4508900
P51452	P51452	Dual specificity protein phosphatase 3	DUSP3	1296	NaN	NaN	NaN	NaN	NaN	NaN	2	2	13.5	20.478	0	17.435	24720000	5949500	18770000	0	0	0	0	0	0	0	0	0	0	0	0	0	0	0
P51532;P51531	P51532	Transcription activator BRG1	SMARCA4	1297	0.189666	NaN	-0.00426226	-0.168674	0.0399806	-0.104558	10	10	7.4	184.64	0	51.094	38346000	17546000	20799000	14104000	7315100	6789200	40549000	18437000	22112000	32863000	19262000	13600000	21334000	10047000	11288000	33517000	17817000	15700000
P51553	P51553	Isocitrate dehydrogenase [NAD] subunit gamma, mitochondrial	IDH3G	1298	-0.261275	0.149389	0.0328061	0.0816123	0.166073	0.0973411	7	7	23.2	42.794	0	49.689	160820000	89368000	71452000	187670000	85475000	102200000	73234000	38718000	34516000	71406000	37357000	34049000	55144000	27813000	27331000	50811000	26919000	23892000
P51570	P51570	Galactokinase	GALK1	1299	-0.132483	0.214498	-0.0221266	0.312084	0.174918	0.161049	14	14	54.3	42.272	0	246.44	280810000	147130000	133690000	480930000	227610000	253320000	191270000	96322000	94949000	223830000	103370000	120460000	58539000	29387000	29152000	149230000	69211000	80022000
P51571	P51571	Translocon-associated protein subunit delta	SSR4	1300	NaN	NaN	0.0169242	NaN	NaN	NaN	2	2	12.1	18.998	0.0008678	2.9903	6230900	2705000	3525900	6608300	3646800	2961500	8495500	4666800	3828600	4779300	2763500	2015700	0	0	0	0	0	0
P51572	P51572	B-cell receptor-associated protein 31	BCAP31	1301	-0.07224	0.184471	0.101112	0.0126402	0.131853	0.0625362	10	10	29.7	27.991	0	224.69	2235800000	1187600000	1048300000	1881500000	907160000	974310000	1351900000	678940000	672940000	1480400000	771410000	709040000	755550000	377110000	378440000	692620000	389820000	302800000
P51580	P51580	Thiopurine S-methyltransferase	TPMT	1302	-0.292493	0.090718	NaN	-0.107306	NaN	NaN	2	2	5.7	28.18	0.00031596	4.005	35698000	19507000	16191000	72455000	36357000	36098000	0	0	0	29960000	15873000	14087000	0	0	0	0	0	0
P51589	P51589	Cytochrome P450 2J2	CYP2J2	1303	NaN	NaN	0.37362	-0.572458	NaN	NaN	2	2	5.2	57.61	0.0011442	2.8866	26165000	14664000	11501000	24804000	13022000	11782000	36864000	15827000	21037000	27870000	17312000	10558000	0	0	0	0	0	0
P51608	P51608	Methyl-CpG-binding protein 2	MECP2	1304	1.02694	-0.92618	0.636172	-0.584068	0.566572	NaN	5	5	14.8	52.44	0	9.3007	30649000	8309100	22340000	38108000	26009000	12100000	8587600	3835300	4752200	36378000	19275000	17103000	9090200	3794700	5295500	1848100	1030900	817260
P51610	P51610	Host cell factor 1;HCF N-terminal chain 1;HCF N-terminal chain 2;HCF N-terminal chain 3;HCF N-terminal chain 4;HCF N-terminal chain 5;HCF N-terminal chain 6;HCF C-terminal chain 1;HCF C-terminal chain 2;HCF C-terminal chain 3;HCF C-terminal chain 4;HCF C-terminal chain 5;HCF C-terminal chain 6	HCFC1	1305	0.540424	-0.491003	0.403704	-0.385922	0.349252	-0.187576	13	13	7	208.73	0	28.166	217470000	135300000	82174000	400250000	210370000	189880000	231820000	142400000	89419000	196150000	90641000	105510000	138070000	57302000	80772000	165570000	81146000	84421000
P51617	P51617	Interleukin-1 receptor-associated kinase 1	IRAK1	1306	0.994218	-0.874164	1.12961	NaN	NaN	NaN	3	3	6.2	76.536	0	81.278	37234000	13416000	23817000	33776000	21837000	11938000	11993000	4530100	7462700	10436000	6793500	3642700	4901200	1749900	3151300	4912100	2707100	2205100
P51648;P48448;P30838;P43353	P51648	Fatty aldehyde dehydrogenase	ALDH3A2	1307	-0.996945	0.693409	-0.297839	-0.26906	NaN	NaN	12	12	30.1	54.847	0	33.462	136850000	88525000	48320000	287710000	113100000	174600000	47480000	27039000	20442000	44508000	24506000	20002000	0	0	0	0	0	0
P51649	P51649	Succinate-semialdehyde dehydrogenase, mitochondrial	ALDH5A1	1308	0.296428	-0.25515	0.0441843	-0.0363779	-0.0226541	0.0504668	12	12	21.3	57.214	0	38.81	586430000	279350000	307080000	464970000	254870000	210100000	346190000	180240000	165950000	261090000	129570000	131530000	109310000	54433000	54875000	90135000	48327000	41808000
P51659	P51659	Peroxisomal multifunctional enzyme type 2;(3R)-hydroxyacyl-CoA dehydrogenase;Enoyl-CoA hydratase 2	HSD17B4	1309	-0.0869364	0.122209	-0.0398145	0.1129	-0.0871049	0.0366088	24	24	45	79.685	0	251.45	590840000	313100000	277740000	794020000	394060000	399960000	244300000	138130000	106170000	275600000	149880000	125720000	75685000	38229000	37456000	148020000	77284000	70737000
P51665	P51665	26S proteasome non-ATPase regulatory subunit 7	PSMD7	1310	-0.0472043	0.013498	-0.346188	0.0272956	-0.0307813	0.0306892	10	10	41	37.025	0	220.18	343060000	173950000	169100000	351250000	189230000	162020000	119860000	63729000	56130000	149260000	83945000	65313000	34574000	17612000	16962000	110850000	57881000	52969000
P51787	P51787	Potassium voltage-gated channel subfamily KQT member 1	KCNQ1	1311	NaN	NaN	NaN	NaN	NaN	NaN	1	1	2.1	74.698	0.0099974	1.8835	0	0	0	0	0	0	0	0	0	0	0	0	0	0	0	12188000	6600400	5587900
P51798	P51798	H(+)/Cl(-) exchange transporter 7	CLCN7	1312	-0.357382	NaN	NaN	NaN	0.181802	NaN	3	3	4.6	88.678	0.00029438	3.1742	22422000	11639000	10783000	0	0	0	0	0	0	9143600	5915400	3228200	18310000	8498400	9811700	3616600	1900300	1716200
P51808	P51808	Dynein light chain Tctex-type 3	DYNLT3	1313	0.317188	NaN	NaN	NaN	NaN	NaN	1	1	14.7	13.062	0	6.9989	50647000	25282000	25366000	19983000	9410200	10573000	0	0	0	19907000	9347800	10559000	0	0	0	24358000	14303000	10054000
P51809	P51809	Vesicle-associated membrane protein 7	VAMP7	1314	NaN	-0.149953	NaN	NaN	NaN	NaN	3	3	15.5	24.935	0.00029155	3.0717	0	0	0	28204000	14718000	13486000	0	0	0	19289000	9238600	10050000	0	0	0	0	0	0
P51812	P51812	Ribosomal protein S6 kinase alpha-3	RPS6KA3	1315	NaN	NaN	NaN	NaN	NaN	NaN	1	1	7.7	83.735	0.0063341	2.1214	6638900	2664900	3974000	7731900	3572100	4159800	0	0	0	0	0	0	0	0	0	0	0	0
P51857	P51857	3-oxo-5-beta-steroid 4-dehydrogenase	AKR1D1	1316	NaN	NaN	NaN	NaN	NaN	NaN	1	1	2.8	37.376	0.0063711	2.1791	11548000	5369200	6178600	33137000	16018000	17119000	9591800	4396000	5195800	0	0	0	0	0	0	0	0	0
P51858;Q9Y3E1	P51858	Hepatoma-derived growth factor	HDGF	1317	1.02623	-0.940202	0.326767	-0.682117	0.106348	-0.282526	7	6	30	26.788	0	169.25	415280000	129790000	285490000	619340000	389130000	230210000	279120000	117180000	161940000	336970000	225340000	111640000	153760000	70275000	83481000	241300000	147890000	93413000
P51946	P51946	Cyclin-H	CCNH	1318	NaN	NaN	NaN	NaN	NaN	NaN	2	2	8.4	37.643	0.0063677	2.1751	0	0	0	11878000	6536800	5341000	0	0	0	9242600	6783700	2458900	0	0	0	0	0	0
P51948	P51948	CDK-activating kinase assembly factor MAT1	MNAT1	1319	NaN	NaN	-0.788714	NaN	NaN	NaN	2	2	11.7	35.823	0.00029053	3.0381	16524000	8036300	8488100	0	0	0	21883000	13011000	8871900	22546000	10231000	12315000	0	0	0	0	0	0
P51991	P51991	Heterogeneous nuclear ribonucleoprotein A3	HNRNPA3	1320	0.321813	-0.277691	0.00848693	0.0329472	-0.0551116	0.103531	23	23	41.3	39.594	0	323.31	3907400000	1732500000	2174900000	4401600000	2425100000	1976500000	2310900000	1189400000	1121500000	3187600000	1673200000	1514400000	1625100000	838920000	786190000	1891100000	952560000	938530000
P52209	P52209	6-phosphogluconate dehydrogenase, decarboxylating	PGD	1321	0.0889556	0.0479571	0.037312	-0.00598518	0.0794293	0.068602	22	22	51.6	53.139	0	323.31	2670500000	1343700000	1326800000	2482300000	1284400000	1197900000	1382800000	715030000	667750000	1633700000	870350000	763340000	969680000	487370000	482310000	890410000	455260000	435150000
P52272	P52272	Heterogeneous nuclear ribonucleoprotein M	HNRNPM	1322	0.0150693	0.0332292	-0.0843491	0.249142	0.0308304	0.0710762	40	40	62.3	77.515	0	323.31	2607600000	1281600000	1325900000	3084300000	1677300000	1407000000	2299600000	1300800000	998750000	2084600000	980180000	1104400000	1297000000	659840000	637180000	1207500000	618090000	589460000
P52292	P52292	Importin subunit alpha-1	KPNA2	1323	NaN	-0.110059	NaN	-0.279354	NaN	NaN	5	5	12.3	57.861	0	16.911	13484000	7764000	5719900	48329000	27480000	20850000	11468000	6595600	4872000	26891000	13903000	12988000	0	0	0	10204000	6165700	4038300
P52294	P52294	Importin subunit alpha-5;Importin subunit alpha-5, N-terminally processed	KPNA1	1324	-0.373851	-0.12956	NaN	NaN	NaN	NaN	5	5	23.8	60.221	0	15.983	90732000	52627000	38105000	111490000	50186000	61304000	37126000	19144000	17982000	27828000	13290000	14538000	0	0	0	0	0	0
P52298	P52298	Nuclear cap-binding protein subunit 2	NCBP2	1325	NaN	0.233397	NaN	NaN	NaN	NaN	2	2	15.4	18.001	0.00029595	3.2033	14247000	6851800	7395000	23870000	11542000	12328000	0	0	0	0	0	0	0	0	0	0	0	0
P52306	P52306	Rap1 GTPase-GDP dissociation stimulator 1	RAP1GDS1	1326	NaN	0.748032	NaN	-0.0863542	NaN	NaN	3	3	5.4	66.316	0	11.354	36633000	25671000	10962000	43956000	17395000	26561000	0	0	0	32544000	15319000	17225000	0	0	0	21647000	12133000	9513200
P52565	P52565	Rho GDP-dissociation inhibitor 1	ARHGDIA	1327	0.183455	-0.150481	0.230449	-0.174915	0.247198	0.10809	9	9	59.3	23.207	0	80.891	311400000	153310000	158090000	354240000	188750000	165490000	109420000	50982000	58442000	115590000	62677000	52916000	65535000	32521000	33014000	242370000	126140000	116230000
P52569	P52569	Cationic amino acid transporter 2	SLC7A2	1328	-0.0536734	NaN	NaN	NaN	NaN	NaN	2	2	5.2	71.672	0.0011461	2.894	28648000	15684000	12964000	11561000	5186700	6374100	0	0	0	0	0	0	0	0	0	0	0	0
P52597	P52597	Heterogeneous nuclear ribonucleoprotein F;Heterogeneous nuclear ribonucleoprotein F, N-terminally processed	HNRNPF	1329	1.10575	-1.04522	0.987685	-0.85384	0.344033	-0.305271	9	9	37.6	45.671	0	323.31	1106500000	371320000	735190000	1306100000	896260000	409810000	279130000	100510000	178620000	801230000	535730000	265500000	262430000	123260000	139170000	419510000	239870000	179650000
P52630	P52630	Signal transducer and activator of transcription 2	STAT2	1330	0.685178	-0.392175	NaN	-0.394847	NaN	NaN	3	3	4	97.915	0	5.1398	19194000	7664800	11529000	17475000	9705800	7769000	0	0	0	10770000	7212300	3558100	0	0	0	9898000	5713900	4184100
P52657	P52657	Transcription initiation factor IIA subunit 2	GTF2A2	1331	NaN	NaN	NaN	NaN	NaN	NaN	1	1	8.3	12.457	0.0065911	2.1177	11402000	3404500	7997500	11500000	7825200	3674500	7419500	3512500	3907000	0	0	0	0	0	0	0	0	0
P52701	P52701	DNA mismatch repair protein Msh6	MSH6	1332	-0.606254	0.383939	-0.217944	0.221692	NaN	-0.177294	12	12	11.2	152.78	0	80.37	73670000	44739000	28931000	113850000	52320000	61530000	32982000	17498000	15483000	75000000	35449000	39551000	4880500	2266600	2613900	43492000	24872000	18620000
P52732	P52732	Kinesin-like protein KIF11	KIF11	1333	NaN	NaN	NaN	NaN	NaN	NaN	1	1	1	119.16	0.0011274	2.704	2495700	910090	1585600	2904400	1909900	994470	0	0	0	0	0	0	0	0	0	0	0	0
P52735	P52735	Guanine nucleotide exchange factor VAV2	VAV2	1334	0.157303	-0.130192	0.230203	-0.0850988	0.16221	-0.0273514	24	24	34.4	101.29	0	243.98	754610000	344940000	409670000	820180000	427680000	392500000	422820000	210670000	212150000	518000000	270120000	247880000	113070000	48523000	64545000	357120000	209850000	147270000
P52758	P52758	Ribonuclease UK114	HRSP12	1335	-0.201211	NaN	NaN	NaN	NaN	NaN	2	2	25.5	14.494	0	5.5007	16703000	9208200	7494400	0	0	0	0	0	0	0	0	0	0	0	0	0	0	0
P52788	P52788	Spermine synthase	SMS	1336	-0.357012	0.0137839	-0.194691	-0.133147	NaN	NaN	10	10	39.1	41.268	0	272.57	130530000	71088000	59438000	229860000	115180000	114680000	65793000	32463000	33330000	82861000	40241000	42620000	0	0	0	9152200	4850900	4301300
P52888	P52888	Thimet oligopeptidase	THOP1	1337	0.621149	-0.77512	0.91831	-0.421457	0.275126	0.201508	16	16	32.1	78.839	0	30.113	161960000	76223000	85735000	162020000	106470000	55557000	36698000	14558000	22140000	53975000	28912000	25063000	23838000	12526000	11312000	32555000	15343000	17212000
P52895	P52895	Aldo-keto reductase family 1 member C2	AKR1C2	1338	-0.0451337	0.142871	-0.0328314	0.00432164	-0.0239737	0.0654344	16	5	65.6	36.735	0	323.31	1890800000	993050000	897770000	1663100000	812710000	850440000	1273000000	674650000	598330000	1331200000	700270000	630930000	935400000	485830000	449580000	860900000	444900000	416000000
P52907	P52907	F-actin-capping protein subunit alpha-1	CAPZA1	1339	-0.0361856	-0.123167	0.00705191	-0.125683	0.0130691	0.0200577	6	6	45.5	32.922	0	159.3	229440000	115030000	114410000	227540000	117280000	110260000	187980000	94840000	93141000	197640000	103580000	94054000	176810000	85536000	91277000	173910000	87922000	85988000
P52943	P52943	Cysteine-rich protein 2	CRIP2	1340	-0.616791	0.301002	NaN	NaN	NaN	NaN	6	6	58.7	22.492	0	36.67	42860000	25968000	16892000	89997000	44994000	45003000	4029200	1824900	2204300	22967000	13515000	9451800	0	0	0	8462800	4680800	3782000
P52948	P52948	Nuclear pore complex protein Nup98-Nup96;Nuclear pore complex protein Nup98;Nuclear pore complex protein Nup96	NUP98	1341	1.04194	-1.15663	0.666484	-0.635562	0.219091	-0.286656	12	12	7.8	197.58	0	32.841	60065000	19207000	40858000	54923000	34443000	20480000	31796000	14647000	17150000	48813000	31642000	17171000	20822000	9546800	11275000	21255000	12263000	8991900
P53004	P53004	Biliverdin reductase A	BLVRA	1342	0.170694	-0.237166	0.0054719	-0.0715122	0.187388	-0.0549017	16	16	55.7	33.428	0	323.31	723920000	344850000	379080000	799270000	433430000	365850000	395170000	203540000	191640000	593350000	341670000	251670000	162890000	76339000	86552000	203520000	110200000	93315000
P53007	P53007	Tricarboxylate transport protein, mitochondrial	SLC25A1	1343	-0.251865	0.249385	-0.0818886	0.0676387	-0.0395328	-0.20533	11	11	31.5	34.012	0	75.363	1552200000	877060000	675110000	1438600000	670000000	768550000	985760000	540380000	445390000	1422100000	739380000	682740000	588880000	305710000	283170000	685930000	368270000	317660000
P53041	P53041	Serine/threonine-protein phosphatase 5	PPP5C	1344	0.27011	-0.1202	0.23634	0.152118	0.305912	0.0429245	6	6	13.4	56.878	0	13.454	87591000	44016000	43574000	72096000	40048000	32048000	42044000	19536000	22509000	62317000	33480000	28838000	44156000	22252000	21903000	150690000	112140000	38544000
P53365	P53365	Arfaptin-2	ARFIP2	1345	NaN	NaN	0.0731348	NaN	NaN	-0.235841	1	1	5	37.855	0.00031182	3.8361	0	0	0	11129000	7909500	3220000	21485000	10796000	10689000	0	0	0	3446100	2055300	1390800	21792000	12059000	9732500
P53367	P53367	Arfaptin-1	ARFIP1	1346	0.23008	-0.106327	0.729792	0.165687	0.0958569	0.13829	5	5	22.8	41.738	0	175.93	140340000	68308000	72030000	138400000	81249000	57150000	133210000	61825000	71381000	126540000	73747000	52797000	32078000	16574000	15504000	66729000	32854000	33874000
P53384	P53384	Cytosolic Fe-S cluster assembly factor NUBP1	NUBP1	1347	NaN	-0.605332	NaN	NaN	NaN	NaN	2	2	5.6	34.534	0.0011204	2.6193	0	0	0	10319000	6668200	3651100	0	0	0	0	0	0	0	0	0	0	0	0
P53396	P53396	ATP-citrate synthase	ACLY	1348	0.152768	-0.146723	0.124063	-0.183769	0.0990932	-0.10981	41	41	42.1	120.84	0	323.31	1590800000	950020000	640800000	1654700000	864210000	790460000	915620000	467220000	448400000	1193600000	661060000	532540000	674090000	345060000	329030000	744670000	381330000	363350000
P53582	P53582	Methionine aminopeptidase 1	METAP1	1349	-0.415076	0.37729	-0.0302804	-0.194031	NaN	NaN	5	5	23.3	43.215	0	174.63	95372000	56258000	39114000	55508000	23501000	32007000	39770000	23513000	16258000	35858000	20895000	14963000	4870000	2429000	2441000	8604400	5084200	3520200
P53597	P53597	Succinyl-CoA ligase [ADP/GDP-forming] subunit alpha, mitochondrial	SUCLG1	1350	-0.136886	0.262553	-0.170313	0.17645	0.101919	0.0703893	6	6	20.5	36.249	0	73.652	278330000	149400000	128930000	245390000	112570000	132810000	166850000	89919000	76936000	110430000	56529000	53897000	73432000	37997000	35435000	32128000	16433000	15695000
P53602	P53602	Diphosphomevalonate decarboxylase	MVD	1351	0.361768	-0.402645	0.125783	-0.378851	NaN	-0.279704	13	13	32.2	43.404	0	129.14	179260000	75428000	103830000	228460000	122710000	105750000	101630000	46902000	54725000	88089000	53119000	34969000	7292200	3447200	3845000	38642000	22058000	16584000
P53611	P53611	Geranylgeranyl transferase type-2 subunit beta	RABGGTB	1352	-0.164141	NaN	-0.383774	NaN	NaN	NaN	3	3	13	36.924	0	31.181	20862000	10820000	10042000	14254000	8097000	6156900	26387000	15547000	10840000	8314100	4178000	4136100	0	0	0	0	0	0
P53618	P53618	Coatomer subunit beta	COPB1	1353	0.302173	-0.327964	0.033652	-0.0585931	0.00662125	-0.00650674	37	37	49.3	107.14	0	323.31	1792500000	824670000	967820000	1800800000	1032800000	768020000	1045400000	539560000	505820000	1485700000	803730000	682000000	717480000	361020000	356460000	754840000	398030000	356810000
P53621	P53621	Coatomer subunit alpha;Xenin;Proxenin	COPA	1354	-0.0506518	0.0773797	0.0144981	0.0593554	-0.0066662	0.0607391	56	56	56.8	138.34	0	323.31	1840200000	962020000	878170000	1793900000	911880000	882040000	954920000	479560000	475350000	861630000	457960000	403680000	596160000	307200000	288960000	651880000	331070000	320810000
P53680	P53680	AP-2 complex subunit sigma	AP2S1	1356	-0.196575	0.310805	0.0734089	NaN	NaN	NaN	3	3	19	17.018	0.00031969	4.215	106650000	56202000	50448000	108100000	49006000	59097000	42422000	21814000	20608000	27363000	13727000	13636000	0	0	0	0	0	0
P53701	P53701	Cytochrome c-type heme lyase	HCCS	1357	NaN	NaN	NaN	NaN	NaN	NaN	3	3	14.6	30.601	0	7.5579	12419000	4796500	7622200	22169000	17006000	5163500	4232500	1198500	3034100	19545000	13124000	6420200	18883000	6390500	12493000	25742000	13080000	12662000
P53794	P53794	Sodium/myo-inositol cotransporter	SLC5A3	1358	NaN	NaN	NaN	NaN	NaN	NaN	1	1	2.1	79.693	0	13.415	5487600	2406700	3080900	6649500	3635600	3013900	0	0	0	0	0	0	0	0	0	0	0	0
P53985	P53985	Monocarboxylate transporter 1	SLC16A1	1359	NaN	NaN	NaN	NaN	NaN	NaN	2	2	6	53.944	0.0002942	3.1671	13579000	8121800	5456800	19641000	7865400	11776000	0	0	0	0	0	0	0	0	0	0	0	0
P53990	P53990	IST1 homolog	IST1	1360	-0.405375	0.507617	-0.0922786	0.116764	NaN	NaN	6	6	13.7	39.75	0	12.939	151230000	81858000	69371000	216410000	84299000	132110000	96325000	48592000	47733000	91091000	44701000	46391000	26560000	14216000	12344000	39266000	19741000	19525000
P53992	P53992	Protein transport protein Sec24C	SEC24C	1361	0.11023	-0.128267	0.0799754	-0.147378	0.0893625	-0.0545121	14	14	16.9	118.32	0	170.82	242430000	121260000	121170000	205170000	102860000	102300000	141900000	66784000	75120000	128140000	67381000	60757000	88125000	35430000	52695000	76472000	40149000	36323000
P53999	P53999	Activated RNA polymerase II transcriptional coactivator p15	SUB1	1362	-0.516182	NaN	NaN	NaN	NaN	NaN	2	2	20.5	14.395	0.0035461	2.3713	52476000	30172000	22305000	4733800	2105200	2628600	10717000	5706200	5010600	0	0	0	0	0	0	0	0	0
P54098	P54098	DNA polymerase subunit gamma-1	POLG	1363	NaN	-1.38285	NaN	NaN	NaN	NaN	2	2	2.3	139.56	0.00030239	3.461	6483500	4064500	2419100	9357400	6483100	2874300	0	0	0	0	0	0	0	0	0	0	0	0
P54105	P54105	Methylosome subunit pICln	CLNS1A	1364	NaN	-0.366615	NaN	NaN	NaN	NaN	3	3	23.2	26.215	0	26.859	6180200	2297400	3882800	50748000	30389000	20359000	13498000	9885500	3613000	0	0	0	0	0	0	0	0	0
P54132	P54132	Bloom syndrome protein	BLM	1365	NaN	NaN	NaN	NaN	0.115033	NaN	2	2	1.6	159	0.0085893	2.0104	15677000	6631300	9046000	14725000	6815600	7909600	27277000	13372000	13905000	15544000	7940000	7604100	66347000	31949000	34397000	0	0	0
P54136	P54136	Arginine--tRNA ligase, cytoplasmic	RARS	1366	0.29725	-0.271757	0.309176	-0.228909	0.136716	-0.0804235	31	31	49.7	75.378	0	272.63	1574700000	726420000	848280000	1264300000	707600000	556700000	1019000000	480200000	538770000	1034100000	590960000	443190000	407440000	198040000	209400000	549840000	300780000	249060000
P54252	P54252	Ataxin-3	ATXN3	1367	NaN	-0.329794	NaN	NaN	NaN	NaN	2	2	7.2	41.25	0.00029727	3.2632	6328500	2561700	3766800	17131000	9567600	7563200	0	0	0	0	0	0	10020000	5084200	4936000	9496000	5575900	3920100
P54577	P54577	Tyrosine--tRNA ligase, cytoplasmic;Tyrosine--tRNA ligase, cytoplasmic, N-terminally processed	YARS	1368	-0.205397	0.0467006	-0.127195	-0.0695427	0.0107799	0.0154976	30	30	61.9	59.143	0	323.31	1333500000	705490000	628010000	1391400000	691530000	699830000	627650000	340290000	287350000	799320000	414840000	384480000	242350000	128000000	114340000	290490000	155550000	134930000
P54578	P54578	Ubiquitin carboxyl-terminal hydrolase 14	USP14	1369	0.0716254	-0.123355	-0.246789	0.146003	-0.103178	0.0387171	10	10	24.1	56.068	0	45.713	98904000	50778000	48126000	127160000	67422000	59743000	63460000	35332000	28128000	113220000	56422000	56800000	49612000	27173000	22439000	80256000	44184000	36072000
P54619;Q9UGJ0	P54619	5-AMP-activated protein kinase subunit gamma-1	PRKAG1	1370	-0.453893	0.216238	-0.203103	NaN	NaN	NaN	6	6	23.9	37.579	0	33.452	46467000	26665000	19802000	37431000	17445000	19986000	81016000	29319000	51696000	12317000	7039100	5277500	0	0	0	0	0	0
P54652	P54652	Heat shock-related 70 kDa protein 2	HSPA2	1371	0.28629	-1.12007	NaN	0.119157	NaN	NaN	5	5	25.4	70.02	0	10.936	61980000	31764000	30216000	19936000	13296000	6640300	7856300	3709100	4147200	14352000	5913700	8438700	7678800	3392500	4286400	10821000	6008200	4812800
P54709	P54709	Sodium/potassium-transporting ATPase subunit beta-3	ATP1B3	1372	NaN	NaN	NaN	NaN	NaN	NaN	1	1	5	31.512	0.0048077	2.2169	20397000	7023300	13374000	0	0	0	0	0	0	0	0	0	22447000	5965000	16482000	0	0	0
P54727;P54725	P54727	UV excision repair protein RAD23 homolog B	RAD23B	1373	-0.00400182	-0.0725283	0.0494913	-0.129687	-0.453617	-0.526805	7	7	16.6	43.171	0	13.146	117820000	56873000	60944000	179600000	99013000	80586000	66350000	34255000	32095000	106570000	59411000	47160000	20081000	11744000	8336500	50155000	30138000	20017000
P54760;P54753;P29317;P54762;P29323	P54760;P54753	Ephrin type-B receptor 4;Ephrin type-B receptor 3	EPHB4;EPHB3	1374	0.628074	NaN	NaN	NaN	NaN	NaN	3	2	3.1	108.27	0.00033289	4.9061	26544000	15009000	11535000	0	0	0	0	0	0	0	0	0	2703200	1297600	1405600	0	0	0
P54802	P54802	Alpha-N-acetylglucosaminidase;Alpha-N-acetylglucosaminidase 82 kDa form;Alpha-N-acetylglucosaminidase 77 kDa form	NAGLU	1375	NaN	NaN	NaN	NaN	NaN	NaN	2	2	5	82.265	0.0065876	2.1112	3836600	2161400	1675200	0	0	0	0	0	0	3486500	2404200	1082300	0	0	0	0	0	0
P54803	P54803	Galactocerebrosidase	GALC	1376	NaN	-0.0661252	-0.109297	NaN	NaN	NaN	3	3	6.4	77.063	0	10.157	11817000	5349400	6467200	17457000	9466000	7990500	25752000	13078000	12674000	15594000	9648500	5945100	0	0	0	0	0	0
P54819	P54819	Adenylate kinase 2, mitochondrial;Adenylate kinase 2, mitochondrial, N-terminally processed	AK2	1377	0.0387171	-0.342232	-0.152693	-0.185884	-0.162686	-0.485277	9	9	61.1	26.477	0	310.35	242480000	129430000	113050000	300120000	172440000	127680000	174770000	105150000	69622000	167000000	100730000	66264000	68164000	29930000	38234000	77849000	45579000	32270000
P54886	P54886	Delta-1-pyrroline-5-carboxylate synthase;Glutamate 5-kinase;Gamma-glutamyl phosphate reductase	ALDH18A1	1378	0.0712136	-0.119761	0.177216	-0.156981	0.0475383	-0.0899121	30	30	39.9	87.301	0	323.31	820210000	431980000	388230000	849220000	478330000	370890000	421080000	230240000	190840000	490390000	297170000	193220000	195530000	98058000	97474000	146890000	76345000	70546000
P54920;Q9H115	P54920	Alpha-soluble NSF attachment protein	NAPA	1379	0.0360461	-0.050114	0.0471196	0.0589399	-0.110137	-0.0110209	13	13	62	33.232	0	241.19	637080000	321620000	315460000	641970000	332780000	309190000	336670000	170100000	166570000	339050000	173280000	165770000	135410000	70043000	65370000	140290000	71117000	69178000
P55010	P55010	Eukaryotic translation initiation factor 5	EIF5	1380	-0.069679	0.0356239	-0.0359342	0.0962619	-0.2227	0.000576886	5	5	15.3	49.222	0	91.373	46580000	25086000	21494000	59368000	30107000	29261000	44304000	21664000	22639000	49296000	25661000	23635000	22348000	11737000	10611000	21248000	10911000	10337000
P55011	P55011	Solute carrier family 12 member 2	SLC12A2	1381	-0.244719	NaN	NaN	-0.260964	NaN	NaN	4	4	4.5	131.45	0	6.4023	71388000	36928000	34459000	31023000	14692000	16331000	13252000	6230900	7021600	64846000	37469000	27377000	14380000	6690200	7689400	18849000	9428000	9421400
P55036	P55036	26S proteasome non-ATPase regulatory subunit 4	PSMD4	1382	0.68446	-0.791982	NaN	NaN	NaN	NaN	4	4	14.6	40.736	0	13.721	90364000	35085000	55278000	206330000	127600000	78732000	0	0	0	26084000	15075000	11009000	35249000	20077000	15171000	41081000	22719000	18362000
P55039	P55039	Developmentally-regulated GTP-binding protein 2	DRG2	1383	-0.231058	-0.333552	NaN	NaN	NaN	NaN	4	4	14	40.746	0	6.8229	13104000	7090700	6013200	16079000	9214900	6864200	9750700	5550400	4200300	9464800	4727800	4737000	5768200	2932400	2835700	0	0	0
P55060	P55060	Exportin-2	CSE1L	1384	0.362666	-0.208411	0.264356	-0.236707	-0.00978573	0.095722	41	41	53.5	110.42	0	323.31	2697100000	1254800000	1442300000	2477600000	1313400000	1164200000	1607000000	733840000	873200000	1137000000	618490000	518510000	906220000	417490000	488730000	1318700000	662970000	655770000
P55061	P55061	Bax inhibitor 1	TMBIM6	1385	-1.16725	0.620305	-0.418928	-0.269843	NaN	-0.743883	3	3	9.7	26.537	0	14.99	342620000	238870000	103760000	165580000	70471000	95107000	25808000	15410000	10398000	80950000	47634000	33316000	36393000	25706000	10687000	106440000	73539000	32905000
P55072	P55072	Transitional endoplasmic reticulum ATPase	VCP	1386	0.00173014	0.00690831	-0.0947723	0.0465608	-0.0455506	0.0116388	39	39	55.5	89.321	0	323.31	3747400000	1918000000	1829400000	4540200000	2305700000	2234500000	2287200000	1148400000	1138800000	3024900000	1673500000	1351400000	1795700000	897030000	898670000	2186200000	1063900000	1122300000
P55084	P55084	Trifunctional enzyme subunit beta, mitochondrial;3-ketoacyl-CoA thiolase	HADHB	1387	0.0280033	-0.0780915	-0.0231965	0.00417777	-0.00715905	-0.107477	19	19	47.3	51.294	0	323.31	663560000	330130000	333420000	759470000	397820000	361660000	340870000	178970000	161900000	465190000	235660000	229530000	183840000	96017000	87819000	220040000	114700000	105340000
P55196	P55196	Afadin	MLLT4	1388	NaN	-0.274494	0.295605	-0.398608	NaN	-0.583074	6	6	4.6	206.8	0	25.351	13696000	7761800	5934300	8982400	5608600	3373800	15877000	8369100	7507900	22843000	12947000	9895700	0	0	0	25173000	16349000	8823800
P55209	P55209	Nucleosome assembly protein 1-like 1	NAP1L1	1389	0.0196308	-0.023871	-0.190553	0.024887	-0.143771	-0.0483824	8	6	17.6	45.374	0	43.352	232490000	115530000	116950000	269660000	133470000	136190000	131320000	68873000	62450000	210030000	108300000	101730000	86718000	45442000	41275000	114130000	60313000	53815000
P55210	P55210	Caspase-7;Caspase-7 subunit p20;Caspase-7 subunit p11	CASP7	1390	0.132774	0.0721745	0.0736831	0.197488	-0.0250742	0.148609	6	6	23.1	34.276	0	16.906	123890000	61552000	62340000	125730000	61965000	63764000	121820000	60043000	61778000	69711000	35142000	34569000	48804000	24853000	23952000	57504000	28216000	29288000
P55212	P55212	Caspase-6;Caspase-6 subunit p18;Caspase-6 subunit p11	CASP6	1391	-0.0034666	NaN	NaN	0.102053	NaN	0.366924	5	5	18.8	33.31	0	10.089	18570000	9425000	9145300	7728600	3886300	3842300	0	0	0	13943000	6846100	7096600	4965400	2556600	2408800	9541500	4608200	4933300
P55263	P55263	Adenosine kinase	ADK	1392	-0.0254266	0.189034	-0.0848233	-0.0252798	-0.134921	0.0244615	18	18	46.7	40.545	0	227.87	502060000	258040000	244020000	639500000	336310000	303190000	235970000	121310000	114660000	339380000	183780000	155600000	207690000	108140000	99555000	306320000	155580000	150740000
P55265	P55265	Double-stranded RNA-specific adenosine deaminase	ADAR	1393	0.874443	-0.904413	0.651775	-0.638658	0.427606	-0.412021	29	29	25.4	136.06	0	323.31	1039600000	374990000	664580000	1252600000	808250000	444320000	742380000	298480000	443900000	544960000	342050000	202910000	362620000	162660000	199960000	442890000	265890000	176990000
P55317;P55318	P55317;P55318	Hepatocyte nuclear factor 3-alpha;Hepatocyte nuclear factor 3-gamma	FOXA1;FOXA3	1394	NaN	-1.31775	NaN	NaN	NaN	NaN	2	2	5.9	49.147	0	12.792	61112000	23995000	37117000	99177000	66389000	32787000	0	0	0	24794000	18569000	6225400	9210200	4912200	4298000	0	0	0
P55327	P55327	Tumor protein D52	TPD52	1395	NaN	NaN	NaN	NaN	NaN	NaN	2	2	11.2	24.327	0.00031857	4.1451	11731000	7055600	4675500	0	0	0	8461300	6093900	2367400	13307000	5955900	7350900	0	0	0	0	0	0
P55735	P55735	Protein SEC13 homolog	SEC13	1396	-0.140841	0.14952	NaN	0.081067	NaN	NaN	9	9	54.3	35.54	0	197.08	193890000	102100000	91793000	288580000	139990000	148590000	64653000	34857000	29797000	105020000	53498000	51518000	37021000	18558000	18463000	16397000	8384400	8012300
P55769	P55769	NHP2-like protein 1;NHP2-like protein 1, N-terminally processed	NHP2L1	1397	-0.31678	0.183328	NaN	NaN	NaN	NaN	4	4	28.9	14.173	0	7.0996	82420000	47367000	35053000	83091000	40038000	43052000	24950000	15415000	9534500	28899000	14564000	14335000	0	0	0	6588000	3289100	3298900
P55786;A6NEC2	P55786	Puromycin-sensitive aminopeptidase	NPEPPS	1398	-0.603183	0.598746	-0.20141	0.274053	-0.0830648	0.0901759	44	44	52.8	103.28	0	323.31	5997200000	3697100000	2300000000	6433800000	2676800000	3757000000	2233700000	1237300000	996420000	2480000000	1204100000	1275900000	847620000	446130000	401490000	1165000000	595400000	569570000
P55789	P55789	FAD-linked sulfhydryl oxidase ALR	GFER	1399	-0.0137712	0.512682	NaN	-0.537969	NaN	NaN	3	3	20	23.449	0	23.381	27781000	12538000	15244000	15170000	8012200	7157600	3236500	1565800	1670700	23485000	9559400	13925000	0	0	0	0	0	0
P55795	P55795	Heterogeneous nuclear ribonucleoprotein H2	HNRNPH2	1400	0.515612	-0.499728	NaN	NaN	NaN	NaN	4	4	27.6	49.263	0	37.708	121790000	50688000	71100000	224890000	134590000	90296000	10466000	4604300	5861300	24537000	13708000	10829000	0	0	0	0	0	0
P55809	P55809	Succinyl-CoA:3-ketoacid coenzyme A transferase 1, mitochondrial	OXCT1	1401	-0.261362	0.033652	NaN	0.136323	0.00201835	NaN	3	3	7.1	56.157	0	8.3737	20988000	12584000	8403700	40268000	19660000	20607000	14956000	8632800	6322900	24462000	11892000	12570000	17243000	8655700	8587400	0	0	0
P55854;Q6EEV6	P55854	Small ubiquitin-related modifier 3	SUMO3	1402	NaN	-0.510231	NaN	NaN	NaN	NaN	2	2	24.3	11.637	0.00029412	3.1665	58993000	24071000	34922000	38800000	22960000	15840000	6625500	3269100	3356400	16529000	9565700	6963800	13295000	6699300	6595700	23628000	13160000	10468000
P55884	P55884	Eukaryotic translation initiation factor 3 subunit B	EIF3B	1403	0.417596	-0.476278	0.169155	-0.24744	-0.235127	-0.254375	22	22	35.4	92.48	0	323.31	468780000	208160000	260620000	688200000	409540000	278660000	376580000	180750000	195830000	427680000	202260000	225410000	294010000	121700000	172310000	394400000	156170000	238230000
P55957	P55957	BH3-interacting domain death agonist;BH3-interacting domain death agonist p15;BH3-interacting domain death agonist p13;BH3-interacting domain death agonist p11	BID	1404	2.41256	-2.35594	1.95073	-2.33235	2.03341	-1.71705	8	8	61	21.994	0	323.31	196970000	39680000	157290000	160950000	131610000	29346000	157720000	31788000	125930000	174110000	145760000	28351000	28230000	6118800	22111000	78224000	61673000	16551000
P56134	P56134	ATP synthase subunit f, mitochondrial	ATP5J2	1405	0.0749164	-0.305253	0.122341	-0.261414	0.00432164	-0.0722552	2	2	25.5	10.918	0	35.575	264000000	129810000	134190000	288590000	161110000	127480000	274430000	135900000	138530000	214800000	124270000	90531000	144290000	72455000	71835000	145210000	79731000	65478000
P56159	P56159	GDNF family receptor alpha-1	GFRA1	1406	0.130799	-0.500422	-0.480438	-0.32072	-0.244429	-0.331155	5	5	12.5	51.455	0	10.072	25391000	11533000	13858000	137030000	80365000	56660000	17184000	10011000	7173100	20170000	11504000	8666100	70789000	40383000	30406000	14915000	8534600	6380100
P56182	P56182	Ribosomal RNA processing protein 1 homolog A	RRP1	1407	0.85989	-0.813956	0.413919	-0.361713	0.130272	-0.234873	11	11	29.1	52.839	0	180.48	86983000	34286000	52697000	90726000	58098000	32627000	50585000	21004000	29581000	71548000	43211000	28337000	32408000	16629000	15779000	47842000	28269000	19573000
P56192	P56192	Methionine--tRNA ligase, cytoplasmic	MARS	1408	-0.0879327	0.0728604	-0.0361856	-0.0832635	-0.0792494	-0.107586	26	26	46.6	101.11	0	323.31	755830000	407590000	348240000	817730000	414550000	403180000	353330000	183010000	170320000	489090000	263250000	225840000	288070000	148190000	139880000	598370000	324670000	273700000
P56270	P56270	Myc-associated zinc finger protein	MAZ	1409	NaN	NaN	NaN	NaN	NaN	NaN	2	2	5.9	48.607	0.00029744	3.267	5532200	2460100	3072100	0	0	0	0	0	0	5681400	2807200	2874200	8091400	3320000	4771400	0	0	0
P56378	P56378	6.8 kDa mitochondrial proteolipid	MP68	1410	-0.904899	0.703278	-0.390283	NaN	NaN	NaN	1	1	20.7	6.662	0.00032404	4.4289	116110000	74302000	41808000	93253000	37276000	55977000	66023000	37369000	28654000	15735000	7094400	8640300	12348000	5857600	6490100	0	0	0
Q5VTU8;P56381	Q5VTU8;P56381	ATP synthase subunit epsilon-like protein, mitochondrial;ATP synthase subunit epsilon, mitochondrial	ATP5EP2;ATP5E	1411	NaN	NaN	NaN	NaN	NaN	NaN	1	1	15.7	5.8068	0	16.407	23910000	13717000	10193000	36409000	19097000	17312000	0	0	0	29146000	16094000	13051000	24245000	12490000	11755000	0	0	0
P56537	P56537	Eukaryotic translation initiation factor 6	EIF6	1412	-0.496794	0.257493	NaN	-0.0954658	NaN	NaN	3	3	21.2	26.599	0	36.317	61236000	35752000	25485000	63934000	29351000	34583000	0	0	0	31306000	16425000	14881000	0	0	0	0	0	0
P56545	P56545	C-terminal-binding protein 2	CTBP2	1413	0.638306	-0.247354	0.185486	0.0378742	NaN	NaN	3	3	15.5	48.944	0	116.58	59365000	28424000	30941000	61002000	30900000	30102000	40717000	18054000	22663000	42452000	23000000	19451000	9117900	4635600	4482400	0	0	0
P56589	P56589	Peroxisomal biogenesis factor 3	PEX3	1414	0.269991	1.03154	NaN	NaN	NaN	NaN	3	3	11.3	42.139	0	15.959	12983000	6321200	6661600	42575000	10492000	32083000	0	0	0	0	0	0	0	0	0	0	0	0
P56962	P56962	Syntaxin-17	STX17	1415	0.267955	-0.167734	NaN	NaN	NaN	NaN	3	3	15.2	33.403	0	40.794	80864000	37472000	43392000	73498000	41345000	32153000	21291000	9154600	12136000	36824000	21791000	15033000	0	0	0	0	0	0
P57088	P57088	Transmembrane protein 33	TMEM33	1416	-0.108674	0.0486547	-0.0327281	-0.034973	-0.18572	-0.0437798	5	5	23.1	27.978	0	30.967	74724000	41763000	32961000	40694000	19872000	20822000	67040000	33432000	33608000	91020000	50394000	40626000	23245000	13445000	9800200	70782000	36310000	34472000
P57678	P57678	Gem-associated protein 4	GEMIN4	1417	0.230695	-0.00969855	0.333424	-0.504591	NaN	NaN	6	6	7.6	120.04	0	44.962	21468000	12446000	9022900	35032000	19658000	15374000	12027000	5979100	6047800	41934000	26042000	15892000	6406200	3052200	3354000	6428000	3854000	2574000
P57735	P57735	Ras-related protein Rab-25	RAB25	1418	NaN	0.472176	NaN	NaN	NaN	NaN	3	3	18.3	23.495	0.00030694	3.6226	4881800	1770800	3111000	9963900	4380000	5583900	0	0	0	0	0	0	8477800	4410600	4067200	0	0	0
P57737	P57737	Coronin-7	CORO7	1419	-0.49879	0.321813	-0.127179	0.201885	0.0970713	0.227371	7	7	11.8	100.6	0	110.7	82071000	47653000	34418000	157980000	67369000	90606000	82105000	42406000	39699000	67534000	33780000	33753000	42022000	18763000	23259000	33655000	16168000	17487000
P57740	P57740	Nuclear pore complex protein Nup107	NUP107	1420	-0.111867	NaN	NaN	NaN	NaN	NaN	7	7	8	106.37	0	11.252	13149000	6637400	6512000	4912700	3037000	1875600	11191000	7216200	3975100	0	0	0	0	0	0	0	0	0
P57772	P57772	Selenocysteine-specific elongation factor	EEFSEC	1421	1.00202	-0.379845	0.732486	-1.29082	-0.0586984	-0.510375	6	6	14.4	65.304	0	99.205	71542000	26709000	44833000	45132000	23726000	21406000	23156000	9142200	14014000	35392000	28125000	7266500	12807000	7150600	5656300	22026000	9292900	12734000
P58107	P58107	Epiplakin	EPPK1	1422	0.332049	-0.294172	0.400866	-0.197087	0.0745054	-0.183376	26	26	27.1	555.65	0	323.31	464260000	115040000	349230000	205250000	110590000	94656000	350340000	47244000	303100000	155020000	82936000	72081000	88187000	45322000	42865000	98957000	52631000	46327000
P58511	P58511	Small integral membrane protein 11	SMIM11	1423	NaN	NaN	NaN	NaN	NaN	NaN	1	1	25.9	6.8862	0.00029931	3.358	3863400	901850	2961600	3527400	2869000	658450	2007700	0	2007700	0	0	0	0	0	0	0	0	0
P58546	P58546	Myotrophin	MTPN	1424	0.586116	-0.611733	0.292546	-0.199852	0.033652	NaN	5	5	64.4	12.895	0	127.47	198090000	88030000	110060000	202830000	118500000	84330000	85640000	41057000	44584000	89302000	48678000	40624000	60001000	32065000	27936000	0	0	0
P59998	P59998	Actin-related protein 2/3 complex subunit 4	ARPC4	1425	-0.154506	0.0329472	-0.20538	0.135272	-0.0846856	-0.252931	7	7	50.6	19.667	0	124.09	283380000	153010000	130380000	216550000	110070000	106480000	49233000	27511000	21722000	109570000	52004000	57563000	40293000	22153000	18141000	28310000	15907000	12403000
P60033	P60033	CD81 antigen	CD81	1426	-0.700779	0.306612	NaN	0.193709	NaN	NaN	2	2	16.5	25.809	0	82.048	32119000	18818000	13301000	46475000	20993000	25482000	10182000	3996700	6185500	83799000	42354000	41445000	0	0	0	24520000	12070000	12451000
P60174	P60174	Triosephosphate isomerase	TPI1	1427	-0.183654	0.270947	-0.0930786	0.14274	-0.0593446	0.113967	19	19	86.7	26.669	0	323.31	8236600000	4454200000	3782500000	8630900000	3939000000	4691900000	5459900000	2901000000	2558900000	5749100000	2818700000	2930400000	3428400000	1789500000	1638900000	4091300000	2045300000	2046000000
P60228	P60228	Eukaryotic translation initiation factor 3 subunit E	EIF3E	1428	-0.0644648	0.0783365	-0.200979	0.156267	0.0157831	0.0139266	15	15	37.5	52.22	0	124	304810000	162660000	142150000	224320000	111690000	112640000	131160000	75256000	55901000	132850000	61489000	71357000	107070000	56507000	50560000	85373000	44089000	41284000
P60468	P60468	Protein transport protein Sec61 subunit beta	SEC61B	1429	0.242816	-0.233413	-0.37962	0.189034	NaN	NaN	3	3	37.5	9.9743	0	19.318	187370000	103830000	83536000	193160000	111360000	81795000	175310000	106400000	68911000	95987000	47239000	48748000	0	0	0	0	0	0
P60484	P60484	Phosphatidylinositol 3,4,5-trisphosphate 3-phosphatase and dual-specificity protein phosphatase PTEN	PTEN	1430	NaN	NaN	NaN	NaN	NaN	NaN	1	1	3.5	47.166	0.0032949	2.4207	10576000	4860900	5715500	0	0	0	0	0	0	0	0	0	0	0	0	0	0	0
P60510	P60510	Serine/threonine-protein phosphatase 4 catalytic subunit	PPP4C	1431	NaN	NaN	NaN	NaN	NaN	NaN	1	1	11.1	35.08	0	105.03	24648000	13230000	11418000	22866000	10676000	12190000	14591000	9314900	5275700	0	0	0	12961000	7132000	5829100	17373000	7821400	9551300
P60604	P60604	Ubiquitin-conjugating enzyme E2 G2	UBE2G2	1432	NaN	NaN	NaN	-0.0344854	NaN	NaN	1	1	9.1	18.566	0.00029638	3.2233	8492100	4990300	3501800	10237000	5755700	4481800	11147000	6870500	4276300	20437000	11633000	8804400	5392200	2544900	2847200	4621000	1823200	2797800
[truncated: 2,474 more rows]
